# Supplementary material for: Concerted expansion and contraction of immune receptor gene repertoires in plant genomes
Source: Nat Plants. 2022 Oct 14;8(10):1146–52. doi: 10.1038/s41477-022-01260-5 (PMC9579050; doi:10.1038/s41477-022-01260-5)
Supplement: Supplementary file 3 — Supplementary Table 1. List of species included in this study. Supplementary 2. Number of receptor genes in each species. Supplementary Table 3. Percentage of receptor genes in each species. Supplementary 4. Statistical analyses in this study. [file 41477_2022_1260_MOESM3_ESM.xlsx]

## Sheet: Supp table 1
Supplementary table 1. List of species included in this study.
NCBI number	Species	Order	Additional classification	Common name	Assembled genome size (Mb)	Protein FASTA file used in analysis & version	Protein count in FASTA file	Source	DOI / Contact information/ Sources	Web link to download
2762	Cyanophora paradoxa	Glaucocystales	Glaucocystales		97	Cyapar1_GeneModels_AllModels_20200807_aa	25518	JGI	DOI: 10.1093/dnares/dsz009	https://genome.jgi.doe.gov/portal/pages/dynamicOrganismDownload.jsf?organism=Cyapar1
2786	Porphyra umbilicalis	Bangiales	Rhodophyta		87	Pumbilicalis_456_v1.5.protein	13360	Phytozome13	DOI: 10.1073/pnas.1703088114
45157	Cyanidioschyzon merolae	Cyanidiales	Rhodophyta		16.4209	Cyanidioschyzon_merolae.ASM9120v1.pep.all	4975	ensemblplants	DOI: 10.1038/nature02398	https://plants.ensembl.org/Cyanidioschyzon_merolae/Info/Annotation/
1389228	Galdieria phlegrea	Cyanidiales	Rhodophyta		15	Galph1_GeneModels_AllModels_20200805_aa	6125	JGI	DOI: 10.7554/eLife.45017
130081	Galdieria sulphuraria	Cyanidiales	Rhodophyta		14	Galdieria_sulphuraria.ASM34128v1.pep.all	7174	ensemblplants	DOI: 10.1126/science.1231707	https://plants.ensembl.org/Galdieria_sulphuraria/Info/Annotation/
2769	Chondrus crispus	Gigartinales	Rhodophyta	Irish Moss	104.98	Chondrus_crispus.ASM35022v2.pep.all	9807	ensemblplants	DOI: 10.1371/journal.pone.0059001	https://plants.ensembl.org/Chondrus_crispus/Info/Index
3046	Dunaliella salina	Chlamydomonadales	Chlorophyta		340	Dsalina_325_v1.0.protein	18801	Phytozome13	https://doi.org/10.1128/genomeA.01105-17	https://phytozome-next.jgi.doe.gov/info/Dsalina_v1_0
3067	Volvox carteri	Chlamydomonadales	Chlorophyta		130	Vcarteri_317_v2.1.protein	16075	Phytozome13	https://www.science.org/doi/10.1126/science.1188800	https://phytozome-next.jgi.doe.gov/info/Vcarteri_v2_1
1157962	Chlamydomonas eustigma	Chlamydomonadales	Chlorophyta		66	Chleu1_GeneModels_AllModels_20200804_aa	14061	JGI	https://doi.org/10.1073/pnas.1707072114	https://jgi-myco-web-2.jgi.doe.gov/Chleu1/Chleu1.info.html
906914	Chlamydomonas reinhardtii	Chlamydomonadales	Chlorophyta		110	Creinhardtii_281_v5.6.protein	19526	Phytozome13	https://doi.org/10.1126/science.1143609	https://phytozome-next.jgi.doe.gov/info/Creinhardtii_v5_6
51695	Chlamydomonas incerta SAG 7.73	Chlamydomonadales	Chlorophyta		128	Chlin1_GeneModels_AllModels_20200804_aa	16957	JGI	https://doi.org/10.1093/plcell/koab026	https://phycocosm.jgi.doe.gov/Chlin1/Chlin1.home.html
2026947	Chlamydomonas schloesseri CCAP 11/173	Chlamydomonadales	Chlorophyta		129	Chlsc1_GeneModels_AllModels_20200804_aa	16268	JGI	https://doi.org/10.1093/plcell/koab026	https://phycocosm.jgi.doe.gov/Chlsc1/Chlsc1.info.html
70448	Ostreococcus tauri	Mamiellales	Chlorophyta		14.7627	Ostta1115_2_GeneCatalog_proteins_20170131.aa	8218	JGI	DOI: 10.1126/sciadv.1700239	https://phycocosm.jgi.doe.gov/Ostta1115_2/Ostta1115_2.home.html
436017	Ostreococcus lucimarinus	Mamiellales	Chlorophyta		13.2049	Olucimarinus_231_v2.0.protein	7796	Phytozome13	https://doi.org/10.1073/pnas.0611046104	https://phytozome-next.jgi.doe.gov/info/Olucimarinus_v2_0
296587	Micromonas commoda	Mamiellales	Chlorophyta		21.1093	MspRCC299_229_v3.0.protein	10103	Phytozome13	https://doi.org/10.1126/science.1167222	https://phytozome-next.jgi.doe.gov/info/MspRCC299_v3_0
564608	Micromonas pusilla CCMP1545	Mamiellales	Chlorophyta		21.9583	MpusillaCCMP1545_228_v3.0.protein	10660	Phytozome13	https://doi.org/10.1126/science.1167222	https://phytozome-next.jgi.doe.gov/info/MpusillaCCMP1545_v3_0
31302	Chromochloris zofingiensis	Sphaeropleales	Chlorophyta		59	Czofingiensis_461_v5.2.3.2.protein	15369	Phytozome13	https://doi.org/10.1073/pnas.1619928114	https://phytozome-next.jgi.doe.gov/info/Czofingiensis_v5_2_3_2
38881	Botryococcus braunii	Trebouxiales	Chlorophyta		168	Bbraunii_502_v2.1.protein	23685	Phytozome13	https://doi.org/10.1128/genomeA.00215-17	https://phytozome-next.jgi.doe.gov/info/Bbraunii_v2_1
574566	Coccomyxa subellipsoidea C-169	Trebouxiophyceae ordo incertae sedis	Chlorophyta		49	CsubellipsoideaC_169_227_v2.0.protein	9629	Phytozome13	https://doi.org/10.1186/gb-2012-13-5-r39	https://phytozome-next.jgi.doe.gov/info/CsubellipsoideaC_169_v2_0
69332	Chara braunii	Charales	Streptophyta-Charophyta		1732	Chabra1_GeneModels_AllModels_20200807_aa	35672	JGI	https://doi.org/10.1016/j.cell.2018.06.033	https://mycocosm.jgi.doe.gov/Chabra1/Chabra1.home.html
3144	Chlorokybus atmophyticus	Chlorokybales	Streptophyta-Charophyta		74	Chlat1_GeneModels_AllModels_20200803_aa	9300	JGI	https://doi.org/10.1038/s41477-019-0560-3	https://phycocosm.jgi.doe.gov/Chlat1/Chlat1.home.html
105231	Klebsormidium nitens	Klebsormidiales	Streptophyta-Charophyta		103	Klenit1_GeneModels_AllModels_20200807_aa	16132	JGI	https://doi.org/10.1038/ncomms4978	https://phycocosm.jgi.doe.gov/Klenit1/Klenit1.home.html
41882	Mesostigma viride	Mesostigmales	Streptophyta-Charophyta		279	Mesovir1_GeneModels_AllModels_20200803_aa	9300	JGI	https://doi.org/10.1038/s41477-019-0560-3	https://phycocosm.jgi.doe.gov/Mesovir1/Mesovir1.home.html
2576442	Spirogloea muscicola	Zygnematales	Streptophyta-Charophyta		171	Spirogloea_muscicola_gene_pep	27137	JGI	https://doi.org/10.1016/j.cell.2019.10.019	https://phycocosm.jgi.doe.gov/Spimu1/Spimu1.home.html
102169	Penium margaritaceum	Zygnematales	Streptophyta-Charophyta		3639	Penium_master_pep	53262	Penium Genome Database	https://doi.org/10.1016/j.cell.2020.04.019	http://bioinfo.bti.cornell.edu/cgi-bin/Penium/home.cgi
184485	Mesotaenium endlicherianum	Zygnematophyceae	Streptophyta-Charophyta		172	Mesen1_GeneModels_AllModels_20200803_aa	11080	JGI	https://doi.org/10.1016/j.cell.2019.10.019	https://phycocosm.jgi.doe.gov/Mesen1/Mesen1.home.html
3234	Anthoceros punctatus	Anthocerotales	Streptophyta		133	Apunct_genome_PROT	33187		doi.org/10.1038/s41477-020-0618-2	doi.org/10.1038/s41477-020-0618-2
41834	Anthoceros agrestis	Anthocerotales	Streptophyta	Field hornwort	117	AagrBONN_genome_PROT	39981		https://doi.org/10.1038/s41477-020-0618-2	https://doi.org/10.6084/m9.figshare.9974999
48387	Anthoceros angustus	Anthocerotales	Streptophyta		119	Anthoceros.angustus.coding.gene	14629		https://doi.org/10.1038/s41477-019-0588-4	https://doi.org/10.5061/dryad.msbcc2ftv
3225	Ceratodon purpureus	Dicranales	Streptophyta		346	CpurpureusGG1_539_v1.1.protein	39339	Phytozome13	https://doi.org/10.1126/sciadv.abh2488	https://phytozome-next.jgi.doe.gov/info/CpurpureusR40_v1_1
3218	Physcomitrium patens	Funariales	Streptophyta	Earthmoss	472	Ppatens_318_v3.3.protein	87533	Phytozome13	https://doi.org/10.1111/tpj.13801	https://phytozome-next.jgi.doe.gov/info/Ppatens_v3_3
3311	Ginkgo biloba	Ginkgoales	Streptophyta	Ginkgo	1060	Ginkgo_biloba.HiC.protein	41309		doi:10.1186/s13742-016-0154-1	doi:10.1186/s13742-016-0154-1
3381	Gnetum montanum	Gnetales	Streptophyta		4070	Gmm.final	27491		https://doi.org/10.1038/s41477-017-0097-2	https://doi.org/10.1038/s41477-017-0097-2
67435	Fontinalis antipyretica	Hypnales	Streptophyta		385	Fontinalis_antipyretica.pep	16538		doi:10.46471/gigabyte.8	doi:10.46471/gigabyte.8
3197	Marchantia polymorpha	Marchantiales	Streptophyta	Common liverwort	223	Mpolymorpha_320_v3.1.protein	24674	Phytozome13	https://doi.org/10.1016/j.cell.2017.09.030	https://phytozome-next.jgi.doe.gov/info/Mpolymorpha_v3_1
56867	Marchantia paleacea	Marchantiales	Streptophyta		250	protein	18566	NCBI	https://www.ncbi.nlm.nih.gov/data-hub/genome/GCA_014180765.2/	https://www.ncbi.nlm.nih.gov/data-hub/genome/GCA_014180765.2/
3316	Thuja plicata	Pinales	Streptophyta	Western red cedar	9032	Tplicata_572_v3.1.protein	65809	Phytozome13	Principal Investigators: Jorg Bohlmann (University of British Columbia) (email:bohlmann AT mail DOT ubc DOT ca) JGI Contact Jeremy Schmutz (email: jschmutz AT hudsonalpha DOT org)	https://phytozome-next.jgi.doe.gov/info/Tplicata_v3_1
3329	Picea abies	Pinales	Streptophyta	Norway spruce	18170	Paab.1_0b.pep	66632		doi:10.1534/g3.119.400083	doi:10.1534/g3.119.400083
3343	Pinus lambertiana	Pinales	Streptophyta	Sugar pine	27600	Pila.1_5.pep	38518		https://doi.org/10.1534/genetics.116.193227	https://doi.org/10.1534/genetics.116.193227
3352	Pinus taeda	Pinales	Streptophyta	Loblolly pine	20600	Pita.2_01.pep	51751		https://dx.doi.org/10.1093%2Fgigascience%2Fgiw016	https://dx.doi.org/10.1093%2Fgigascience%2Fgiw016
3357	Pseudotsuga menziesii	Pinales	Streptophyta	Douglas fir	14673	PSME.1_0.peptides	51419		https://doi.org/10.1534/g3.117.300078	https://doi.org/10.1534/g3.117.300078
28980	Sequoia sempervirens	Pinales	Streptophyta		26500	SESE.2_1.peptides	118906		https://doi.org/10.1093/g3journal/jkab380	https://doi.org/10.1093/g3journal/jkab380
45372	Abies alba	Pinales	Streptophyta	European silver fir	17360	Abal.1_1.pep	97750		doi:10.1534/g3.119.400083	doi:10.1534/g3.119.400083
99814	Sequoiadendron giganteum	Pinales	Streptophyta		8125	SEGI.2_0.peptides	41631		https://doi.org/10.1534/g3.120.401612	https://doi.org/10.1534/g3.120.401612
49495	Ceratopteris richardii	Polypodiales	Streptophyta		4246	Crichardii_676_v2.1.protein	75253	Phytozome13	Principal Collaborators: Blaine Marchant (email: dbmarchant AT gmail DOT com) Jim Leebens-Mack (GA) (email: jleebensmack AT uga DOT edu) Jeremy Schmutz (HudsonAlpha/JGI), (email: jschmutz AT hudsonalpha DOT org)	https://phytozome-next.jgi.doe.gov/info/Crichardii_v2_1
84609	Azolla filiculoides	Salviniales	Streptophyta		608	Azolla_filiculoides.protein.highconfidence_v1.1	20203	Fernbase	https://doi.org/10.1038/s41477-018-0188-8	https://www.fernbase.org/
32188	Salvinia cucullata	Salviniales	Streptophyta		226	Salvinia_cucullata.protein.highconfidence_v1.2	19779	Fernbase	https://doi.org/10.1038/s41477-018-0188-8	https://www.fernbase.org/
88036	Selaginella moellendorffii	Selaginellales	Streptophyta	Spikemoss	211	Smoellendorffii_91_v1.0.protein	22285	Phytozome13	https://doi.org/10.1126/science.1203810	https://phytozome-next.jgi.doe.gov/info/Smoellendorffii_v1_0
128215	Sphagnum magellanicum	Sphagnales	Streptophyta	magellanic bogmoss	434	Smagellanicum_521_v1.1.protein	46801	Phytozome13	Principal Collaborator: John Shaw (shaw AT duke DOT edu) and David Weston (email: westondj AT ornl DOT gov) JGI Contact and the Sphagnum fallax Genome Sequencing Project coordinator: Jeremy Schmutz (email: jschmutz AT hudsonalpha DOT org)	https://phytozome-next.jgi.doe.gov/info/Smagellanicum_v1_1
53036	Sphagnum fallax	Sphagnales	Streptophyta	flat-topped bogmoss	391	Sfallax_522_v1.1.protein	45611	Phytozome13	Principal Collaborator: John Shaw (shaw AT duke DOT edu) and David Weston (email: westondj AT ornl DOT gov) JGI Contact and the Sphagnum fallax Genome Sequencing Project coordinator: Jeremy Schmutz (email: jschmutz AT hudsonalpha DOT org)	https://phytozome-next.jgi.doe.gov/info/Sfallax_v1_1
263995	Acorus americanus	Acorales	Angiosperms (Monocots)	American sweet flag	371	Aamericanus_586_v1.1.protein	48905	Phytozome13	Principal Collaborators: James Leebens-Mack (University of Georgia) (email: jleebensmack AT uga DOT edu) Jeremy Schmutz (HudsonAlpha/JGI) (email: jschmutz AT hudsonalpha DOT org)	https://phytozome-next.jgi.doe.gov/info/Aamericanus_v1_1
29656	Spirodela polyrhiza	Alismatales	Angiosperms (Monocots)	Duckweed	144	Spolyrhiza_290_v2.protein	19623	Phytozome13	https://doi.org/10.1038/ncomms4311	https://phytozome-next.jgi.doe.gov/info/Spolyrhiza_v2
29655	Zostera marina	Alismatales	Angiosperms (Monocots)	Common eelgrass	258	Zmarina_668_v3.1.protein	21483	Phytozome13	https://doi.org/10.12688/f1000research.38156.1	https://phytozome-next.jgi.doe.gov/info/Zmarina_v3_1
4472	Lemna minor	Alismatales	Angiosperms (Monocots)	Common duckweed	472	27408-CDS-prot	22382		doi: 10.1186/s13068-015-0381-1	doi: 10.1186/s13068-015-0381-1
161112	Wolffia australiana	Alismatales	Angiosperms (Monocots)		456	Waus.genemodel.pep	32457		https://doi.org/10.1038/s42003-021-02422-5	https://doi.org/10.1038/s42003-021-02422-5
187284	Zostera muelleri	Alismatales	Angiosperms (Monocots)		632	Zmu_v1_protein	35875		doi: 10.1104/pp.16.00868	doi: 10.1104/pp.16.00868
42345	Phoenix dactylifera	Arecales	Angiosperms (Monocots)	Date palm	552	Phoenix_dactylifera_pep	40634		https://dx.doi.org/10.1038%2Fncomms3274
13894	Cocos nucifera	Arecales	Angiosperms (Monocots)	Coconut	2102	protein	28016		DOI: 10.1534/g3.119.400215	DOI: 10.1534/g3.119.400215
51953	Elaeis guineensis	Arecales	Angiosperms (Monocots)	African oil palm	1500	protein	43551	NCBI	https://www.ncbi.nlm.nih.gov/data-hub/genome/GCF_000442705.1/	https://www.ncbi.nlm.nih.gov/data-hub/genome/GCF_000442705.1/
746888	Calamus simplicifolius	Arecales	Angiosperms (Monocots)		1961	C.simplicifolius.coding.gene	51235		https://doi.org/10.1093/gigascience/giy097	https://doi.org/10.1093/gigascience/giy097
1510057	Calamus jenkinsianus	Arecales	Angiosperms (Monocots)		1270	D.jenkinsiana.coding.gene	53342		doi: 10.1093/gigascience/giy097	doi: 10.1093/gigascience/giy097
1088818	Apostasia shenzhenica	Asparagales	Angiosperms (Monocots)		349	Apostasia_shenzhenica_pep	21743	NCBI	https://doi.org/10.1038/nature23897	https://www.ncbi.nlm.nih.gov/datasets/genomes/?acc=GCA_002786265.1
4686	Asparagus officinalis	Asparagales	Angiosperms (Monocots)	Garden asparagus	1179	Aofficinalis_498_V1.1.protein	27395	Phytozome13	https://doi.org/10.1038/s41467-017-01064-8	https://phytozome-next.jgi.doe.gov/info/Aofficinalis_V1_1
4682	Allium sativum	Asparagales	Angiosperms (Monocots)	Garlic	16243	10 Garlic	57561		doi.org/10.1016/j.molp.2020.07.019	doi.org/10.1016/j.molp.2020.07.019
51239	Vanilla planifolia	Asparagales	Angiosperms (Monocots)	Vanilla orchid	736	protein	29167	NCBI	https://www.ncbi.nlm.nih.gov/data-hub/genome/GCA_016413895.1/	https://www.ncbi.nlm.nih.gov/data-hub/genome/GCA_016413895.1/
78828	Phalaenopsis equestris	Asparagales	Angiosperms (Monocots)		1100	protein	29894	NCBI	https://www.ncbi.nlm.nih.gov/data-hub/genome/GCF_001263595.1/	https://www.ncbi.nlm.nih.gov/data-hub/genome/GCF_001263595.1/
906689	Dendrobium catenatum	Asparagales	Angiosperms (Monocots)		1100	protein	34389	NCBI	https://www.ncbi.nlm.nih.gov/data-hub/genome/GCF_001605985.2/	https://www.ncbi.nlm.nih.gov/data-hub/genome/GCF_001605985.2/
55577	Dioscorea rotundata	Dioscoreales	Angiosperms (Monocots)	White yam	580	Dioscorea_rotundata.TDr96_F1_v2_PseudoChromosome.pep.all	64831	ensemblplants	http://doi.org/10.1186/s12915-017-0419-x	https://plants.ensembl.org/Dioscorea_rotundata/Info/Annotation/
55571	Dioscorea alata	Dioscoreales	Angiosperms (Monocots)	Purple yam	473	Dalata_550_v2.1.protein	38603	Phytozome13	https://doi.org/10.1101/2021.04.14.439117	https://phytozome-next.jgi.doe.gov/info/Dalata_v2_1
4639	Ensete ventricosum	Zingiberales	Angiosperms (Monocots)		451	protein	58438	NCBI	https://www.ncbi.nlm.nih.gov/data-hub/genome/GCA_000818735.3/	https://www.ncbi.nlm.nih.gov/data-hub/genome/GCA_000818735.3/
4641	Musa acuminata	Zingiberales	Angiosperms (Monocots)	Banana	470	Macuminata_304_v1.protein	36528	Phytozome13	https://doi.org/10.1038/nature11241	https://phytozome-next.jgi.doe.gov/info/Macuminata_v1
52838	Musa balbisiana	Zingiberales	Angiosperms (Monocots)		492	protein	33021	NCBI	https://www.ncbi.nlm.nih.gov/data-hub/genome/GCA_004837865.1/	https://www.ncbi.nlm.nih.gov/data-hub/genome/GCA_004837865.1/
94328	Zingiber officinale	Zingiberales	Angiosperms (Monocots)	Ginger	3100	protein	101860	NCBI	https://www.ncbi.nlm.nih.gov/data-hub/genome/GCF_018446385.1/	https://www.ncbi.nlm.nih.gov/data-hub/genome/GCF_018446385.1/
38723	Joinvillea ascendens	Poales	Angiosperms (Monocots)		1201	Jascendens_587_v1.1.protein	46510	Phytozome13	Principal Collaborators: James Leebens-Mack (University of Georgia) (email: jleebensmack AT uga DOT edu) Jeremy Schmutz (HudsonAlpha/JGI) (email: jschmutz AT hudsonalpha DOT org)	https://phytozome-next.jgi.doe.gov/info/Jascendens_v1_1
4615	Ananas comosus	Poales	Angiosperms (Monocots)	Pineapple	379	Acomosus_321_v3.protein	27024	Phytozome13	https://doi.org/10.1038/ng.3435	https://phytozome-next.jgi.doe.gov/info/Acomosus_v3
38414	Eragrostis curvula	Poales	Angiosperms (Monocots)	Weeping lovegrass	599	Eragrostis_curvula.CERZOS_E.curvula1.0.pep.all	55182	ensemblplants	https://doi.org/10.1038/s41598-019-46610-0	https://plants.ensembl.org/Eragrostis_curvula/Info/Annotation/
110835	Eragrostis tef	Poales	Angiosperms (Monocots)	Teff	604	Eragrostis_tef.ASM97063v1.pep.all	41555	ensemblplants	http://doi.org/10.1186/1471-2164-15-581	https://plants.ensembl.org/Eragrostis_tef/Info/Annotation/
4511	Eleusine coracana	Poales	Angiosperms (Monocots)	Finger millet	1110	Ecoracana_560_v1.1.protein	48836	Phytozome13	Katrien M. Devos (University of Georgia, Athens) (email: kdevos AT uga DOT edu)	https://phytozome-next.jgi.doe.gov/info/Ecoracana_v1_1
1148796	Oropetium thomaeum	Poales	Angiosperms (Monocots)	Oropetium	241	Othomaeum_386_v1.0.protein	28437	Phytozome13	https://doi.org/10.1038/nature15714	https://phytozome-next.jgi.doe.gov/info/Othomaeum_v1_0
4558	Sorghum bicolor	Poales	Angiosperms (Monocots)	Broom-corn	704	Sbicolor_454_v3.1.1.protein	47121	Phytozome13	https://doi.org/10.1111/tpj.13781	https://phytozome-next.jgi.doe.gov/info/Sbicolor_v3_1_1
4577	Zea mays	Poales	Angiosperms (Monocots)	Corn	2120	Zmays_493_RefGen_V4.protein	131484	Phytozome13	http://doi.org/10.1126/science.1178534 ; http://doi.org/10.1038/nature22971 ; https://dx.doi.org/10.1371%2Fjournal.pgen.1000715 https://dx.doi.org/10.1371%2Fjournal.pgen.1000715	https://phytozome-next.jgi.doe.gov/info/Zmays_RefGen_V4
62337	Miscanthus sinensis	Poales	Angiosperms (Monocots)	Chinese silver grass	2065	Msinensis_497_v7.1.protein	89486	Phytozome13	https://doi.org/10.1038/s41467-020-18923-6	https://phytozome-next.jgi.doe.gov/info/Msinensis_v7_1
62335	Saccharum spontaneum	Poales	Angiosperms (Monocots)		2879	Saccharum_spontaneum.Sspon.HiC_chr_asm.pep.all	53284	ensemblplants	https://doi.org/10.1038/s41588-018-0237-2	https://plants.ensembl.org/Saccharum_spontaneum/Info/Annotation/
4556	Setaria viridis	Poales	Angiosperms (Monocots)	Wild foxtail millet	391	Sviridis_500_v2.1.protein	52459	Phytozome13	https://doi.org/10.1038/s41587-020-0681-2	https://phytozome-next.jgi.doe.gov/info/Sviridis_v2_1
4555	Setaria italica	Poales	Angiosperms (Monocots)	Foxtail millet	401	Sitalica_312_v2.2.protein	43001	Phytozome13	https://doi.org/10.1038/nbt.2196	https://phytozome-next.jgi.doe.gov/info/Sitalica_v2_2
206008	Panicum hallii	Poales	Angiosperms (Monocots)		482	Phallii_590_v3.2.protein	43207	Phytozome13	https://doi.org/10.1038/s41467-018-07669-x	https://phytozome-next.jgi.doe.gov/info/Phallii_v3_2
38727	Panicum virgatum	Poales	Angiosperms (Monocots)	Switchgrass	1117	Pvirgatum_516_v5.1.protein	129942	Phytozome13	https://doi.org/10.1038/s41586-020-03127-1	https://phytozome-next.jgi.doe.gov/info/Pvirgatum_v5_1
1482630	Raddia Guianensis	Poales	Angiosperms (Monocots)		619	Raddia_guianensis.pep	24275		https://doi.org/10.1016/j.molp.2019.05.009	http://www.genobank.org/bamboo#2
4513	Hordeum vulgare	Poales	Angiosperms (Monocots)	Barley	4800	Hvulgare_462_r1.protein	248180	Phytozome13	https://doi.org/10.1038/sdata.2017.44	https://phytozome-next.jgi.doe.gov/info/Hvulgare_r1
85679	Thinopyrum intermedium	Poales	Angiosperms (Monocots)	intermediate wheatgrass	11784	Tintermedium_503_v2.1.protein	206258	Phytozome13	Principal Collaborators: Kevin M. Dorn (email: kevinmdorn AT gmail DOT com) Jesse Poland (email: jpoland AT ksu DOT edu>)	https://phytozome-next.jgi.doe.gov/info/Tintermedium_v2_1
37682	Aegilops tauschii	Poales	Angiosperms (Monocots)	Tausch's goatgrass	4204	Aegilops_tauschii.Aet_v4.0.pep.all	60524	ensemblplants	https://doi.org/10.1038/nature24486	https://plants.ensembl.org/Aegilops_tauschii/Info/Annotation/
4540	Panicum miliaceum	Poales	Angiosperms (Monocots)	Proso millet	848	protein	55964	NCBI	https://www.ncbi.nlm.nih.gov/data-hub/genome/GCA_002895445.2/	https://www.ncbi.nlm.nih.gov/data-hub/genome/GCA_002895445.2/
4543	Cenchrus americanus	Poales	Angiosperms (Monocots)		1580	PM.chrscfGene	38579		https://doi.org/10.1038/nbt.3943	https://doi.org/10.1038/nbt.3943
4550	Secale cereale	Poales	Angiosperms (Monocots)	Rye	7734	GWHASIY00000000.Protein	43928		https://doi.org/10.1038/s41588-021-00808-z	https://doi.org/10.1038/s41588-021-00808-z
38686	Pharus latifolius	Poales	Angiosperms (Monocots)		1118	Platifolius_680_v1.1.protein_primaryTranscriptOnly	32144	Phytozome13	Principal Collaborators: Jim Leebens-Mack (GA) (email: jleebensmack AT uga DOT edu) Jeremy Schmutz (HudsonAlpha/JGI), (email: jschmutz AT hudsonalpha DOT org)	https://phytozome-next.jgi.doe.gov/info/Platifolius_v1_1
38716	Olyra latifolia	Poales	Angiosperms (Monocots)	Carrycillo	646	Olyra_latifolia.pep	36578		https://doi.org/10.1016/j.molp.2019.05.009	https://doi.org/10.1016/j.molp.2019.05.009
40583	Chasmanthium laxum	Poales	Angiosperms (Monocots)		864	Claxum_690_v1.1.protein_primaryTranscriptOnly	31776	Phytozome13	Principal Collaborators: James Schnable (email: schnable AT unl dot edu) JGI Contact: Jeremy Schmutz (HudsonAlpha/JGI) (email: jschmutz AT hudsonalpha DOT org)	https://phytozome-next.jgi.doe.gov/info/Claxum_v1_1
121774	Cleistogenes songorica	Poales	Angiosperms (Monocots)		540	GWHANUQ00000000.Protein	55440		https://doi.org/10.1111/pbi.13483	https://doi.org/10.1111/pbi.13483
128810	Saccharum hybrid cultivar	Poales	Angiosperms (Monocots)		382	sugarcane_protein	41223		https://doi.org/10.1038/s41467-018-05051-5	https://doi.org/10.1038/s41467-018-05051-5
154765	Cenchrus purpureus	Poales	Angiosperms (Monocots)		1970	GWHAORA00000000.Protein	65485		https://doi.org/10.1111/1755-0998.13271	https://doi.org/10.1111/1755-0998.13271
323898	Guadua angustifolia	Poales	Angiosperms (Monocots)		1614	Guadua_angustifolia.pep	38575		https://doi.org/10.1016/j.molp.2019.05.009	http://www.genobank.org/bamboo
338503	Bonia amplexicaulis	Poales	Angiosperms (Monocots)		848	Bonia_amplexicaulis.pep	47056		https://doi.org/10.1016/j.molp.2019.05.009	https://doi.org/10.1016/j.molp.2019.05.009
422564	Miscanthus lutarioriparius	Poales	Angiosperms (Monocots)	Silvergrass	2100	protein	68287	NCBI	https://www.ncbi.nlm.nih.gov/data-hub/genome/GCA_904845875.1/	https://www.ncbi.nlm.nih.gov/data-hub/genome/GCA_904845875.1/
544730	Carex littledalei	Poales	Angiosperms (Monocots)		373	protein	22441	NCBI	https://www.ncbi.nlm.nih.gov/data-hub/genome/GCA_011114355.1/	https://www.ncbi.nlm.nih.gov/data-hub/genome/GCA_011114355.1/
744485	Urochloa fusca	Poales	Angiosperms (Monocots)		312	Ufusca_669_v1.1.protein_primaryTranscriptOnly	35606	Phytozome13	Principal Collaborators: James Schnable (Univ. of Nebraska-Lincoln) (email: schnable AT unl DOT edu) JGI Contact: Jeremy Schmutz (HudsonAlpha/JGI) (email: jschmutz AT hudsonalpha DOT org)	https://phytozome-next.jgi.doe.gov/info/Ufusca_v1_1
888268	Dichanthelium oligosanthes	Poales	Angiosperms (Monocots)	Heller's rosette grass	589	protein	26468	NCBI	https://www.ncbi.nlm.nih.gov/data-hub/genome/GCA_001633215.2/	https://www.ncbi.nlm.nih.gov/data-hub/genome/GCA_001633215.2/
1010633	Digitaria exilis	Poales	Angiosperms (Monocots)	Fundi	760	protein	61938	NCBI	https://www.ncbi.nlm.nih.gov/data-hub/genome/GCA_015342445.1/	https://www.ncbi.nlm.nih.gov/data-hub/genome/GCA_015342445.1/
4565	Triticum aestivum	Poales	Angiosperms (Monocots-Triticum)	Common wheat	14454	Taestivum_296_v2.2.protein	293053	Phytozome13	https://doi.org/10.1126/science.1251788	https://phytozome-next.jgi.doe.gov/info/Taestivum_v2_2
85692	Triticum dicoccoides	Poales	Angiosperms (Monocots-Triticum)	Emmer wheat	10007	Triticum_dicoccoides.WEWSeq_v.1.0.pep.all	295286	ensemblplants	https://doi.org/10.1126/science.aan0032	http://plants.ensembl.org/Triticum_dicoccoides/Info/Annotation/
4572	Triticum urartu	Poales	Angiosperms (Monocots-Triticum)	Red wild einkorn wheat	3759	Triticum_urartu.ASM34745v1.pep.all	33482	ensemblplants	https://doi.org/10.1038/nature11997	http://plants.ensembl.org/Triticum_urartu/Info/Annotation/
4571	Triticum turgidum	Poales	Angiosperms (Monocots-Triticum)		12054	Triticum_turgidum.Svevo.v1.pep.all	196105	ensemblplants	https://doi.org/10.1038/s41588-019-0381-3	https://plants.ensembl.org/Triticum_turgidum/Info/Annotation/
58933	Triticum spelta	Poales	Angiosperms (Monocots-Triticum)		14453	Triticum_spelta.PGSBv2.0.pep.all	113301	ensemblplants	https://doi.org/10.1126/science.aar7191 ; https://doi.org/10.1126/science.aan0032 ; https://doi.org/10.1038/s41588-019-0381-3	https://plants.ensembl.org/Triticum_spelta/Info/Index
77586	Leersia perrieri	Poales	Angiosperms (Monocots-Oryza)		265	Leersia_perrieri.Lperr_V1.4.pep.all	38960	ensemblplants	https://doi.org/10.1016/j.pbi.2013.02.014; rwing@ag.arizona.edu	https://plants.ensembl.org/Leersia_perrieri/Info/Annotation/
4528	Oryza longistaminata	Poales	Angiosperms (Monocots-Oryza)		329	Oryza_longistaminata.O_longistaminata_v1.0.pep.all	31686	ensemblplants	https://doi.org/10.1016/j.pbi.2013.02.014; rwing@ag.arizona.edu	https://plants.ensembl.org/Oryza_longistaminata/Info/Annotation/
65489	Oryza barthii	Poales	Angiosperms (Monocots-Oryza)	Barth's rice	306	Oryza_barthii.O.barthii_v1.pep.all	41599	ensemblplants	https://doi.org/10.1016/j.pbi.2013.02.014; rwing@ag.arizona.edu	https://plants.ensembl.org/Oryza_barthii/Info/Annotation/
4537	Oryza punctata	Poales	Angiosperms (Monocots-Oryza)	Red rice	390	Oryza_punctata.Oryza_punctata_v1.2.pep.all	41060	ensemblplants	https://doi.org/10.1016/j.pbi.2013.02.014; rwing@ag.arizona.edu	https://plants.ensembl.org/Oryza_punctata/Info/Annotation/
40148	Oryza glumipatula	Poales	Angiosperms (Monocots-Oryza)	African rice	229	Oryza_glumipatula.Oryza_glumaepatula_v1.5.pep.all	46893	ensemblplants	https://doi.org/10.1016/j.pbi.2013.02.014; rwing@ag.arizona.edu	https://plants.ensembl.org/Oryza_glumipatula/Info/Annotation/
4538	Oryza glaberrima	Poales	Angiosperms (Monocots-Oryza)		314	Oryza_glaberrima.Oryza_glaberrima_V1.pep.all	33166	ensemblplants	https://doi.org/10.1016/j.pbi.2013.02.014; rwing@ag.arizona.edu	https://plants.ensembl.org/Oryza_glaberrima/Info/Annotation/
4530	Oryza sativa	Poales	Angiosperms (Monocots-Oryza)		377	Osativa_323_v7.0.protein	48494	Phytozome13	https://doi.org/10.1093/nar/gkl976; https://doi.org/10.1038/nature03895	https://phytozome-next.jgi.doe.gov/info/Osativa_v7_0
40149	Oryza meridionalis	Poales	Angiosperms (Monocots-Oryza)		333	Oryza_meridionalis.Oryza_meridionalis_v1.3.pep.all	43455	ensemblplants	https://doi.org/10.1016/j.pbi.2013.02.014; rwing@ag.arizona.edu	https://plants.ensembl.org/Oryza_meridionalis/Info/Annotation/
4529	Oryza rufipogon	Poales	Angiosperms (Monocots-Oryza)	Brownbeard rice	336	Oryza_rufipogon.OR_W1943.pep.all	47441	ensemblplants	https://doi.org/10.1016/j.pbi.2013.02.014; rwing@ag.arizona.edu	https://plants.ensembl.org/Oryza_rufipogon/Info/Annotation/
4536	Oryza nivara	Poales	Angiosperms (Monocots-Oryza)		336	Oryza_nivara.Oryza_nivara_v1.0.pep.all	48360	ensemblplants	https://doi.org/10.1016/j.pbi.2013.02.014; rwing@ag.arizona.edu	https://plants.ensembl.org/Oryza_nivara/Info/Annotation/
4533	Oryza brachyantha	Poales	Angiosperms (Monocots-Oryza)		260	Oryza_brachyantha.Oryza_brachyantha.v1.4b.pep.all	32037	ensemblplants	https://doi.org/10.1016/j.pbi.2013.02.014; rwing@ag.arizona.edu	https://plants.ensembl.org/Oryza_brachyantha/Info/Annotation/
110450	Oryza meyeriana var. granulata	Poales	Angiosperms (Monocots-Oryza)		777	protein	48722	NCBI	https://www.ncbi.nlm.nih.gov/data-hub/genome/GCA_003991445.1/	https://www.ncbi.nlm.nih.gov/data-hub/genome/GCA_003991445.1/
1071398	Brachypodium hybridum	Poales	Angiosperms (Monocots-Brachypodium)		506	Bhybridum_463_v1.1.protein	80980	Phytozome13	https://doi.org/10.1038/s41467-020-17302-5	https://phytozome-next.jgi.doe.gov/info/Bhybridum_v1_1
15368	Brachypodium distachyon	Poales	Angiosperms (Monocots-Brachypodium)	Purple false brome	268	Bdistachyon_556_v3.2.protein	56847	Phytozome13	https://doi.org/10.1038/nature08747	https://phytozome-next.jgi.doe.gov/info/Bdistachyon_v3_2
52141	Brachypodium mexicanum	Poales	Angiosperms (Monocots-Brachypodium)		1513	Bmexicanum_577_v1.1.protein	116876	Phytozome13	https://doi.org/10.1038/s41467-020-17302-5	https://phytozome-next.jgi.doe.gov/info/Bmexicanum_v1_1
1071399	Brachypodium stacei	Poales	Angiosperms (Monocots-Brachypodium)		232	Bstacei_316_v1.1.protein	36357	Phytozome13	https://doi.org/10.1038/s41467-020-17302-5	https://phytozome-next.jgi.doe.gov/info/Bstacei_v1_1
29664	Brachypodium sylvaticum	Poales	Angiosperms (Monocots-Brachypodium)	False-brome	354	Bsylvaticum_490_v1.1.protein	50263	Phytozome13	Principal Collaborators: John Vogel (email: jpvogel AT lbl DOT gov) JGI Contact: Jeremy Schmutz (HudsonAlpha/JGI) (email: jschmutz AT hudsonalpha DOT org)	https://phytozome-next.jgi.doe.gov/info/Bsylvaticum_v1_1
3649	Carica papaya	Brassicales	Angiosperms (eudicots-Malvids)	Papaya	340	Cpapaya_113_ASGPBv0.4.protein	27775	Phytozome13	https://doi.org/10.1038/nature06856	https://phytozome-next.jgi.doe.gov/info/Cpapaya_ASGPBv0_4
389490	Cleome violacea	Brassicales	Angiosperms (eudicots-Malvids)	Spider plant	276	Cviolacea_585_v2.1.protein	28405	Phytozome13		https://phytozome-next.jgi.doe.gov/info/Cviolacea_v2_1
157092	Rorippa islandica	Brassicales	Angiosperms (eudicots-Malvids)		193	Rislandica_473_v1.1.protein	32703	Phytozome13	Principal Collaborators: Chris Pires (piresjc AT missouri DOT edu) Steve Wright (stephen.wright AT utoronto DOT ca)	https://phytozome-next.jgi.doe.gov/info/Rislandica_v1_1
50452	Arabis alpina	Brassicales	Angiosperms (eudicots-Malvids)	Alpine rock-cress	308	Arabis_alpina.A_alpina_V4.pep.all	23286	ensemblplants	http://doi.org/10.1038/nplants.2014.23	https://plants.ensembl.org/Arabis_alpina/Info/Annotation/
72664	Eutrema salsugineum	Brassicales	Angiosperms (eudicots-Malvids)		240	Esalsugineum_173_v1.0.protein	29284	Phytozome13	https://doi.org/10.3389/fpls.2013.00046	https://phytozome-next.jgi.doe.gov/info/Esalsugineum_v1_0
669666	Descurainia sophioides	Brassicales	Angiosperms (eudicots-Malvids)		127	Dsophioides_482_v1.1.protein	30008	Phytozome13	Principal Collaborators: Chris Pires (piresjc AT missouri DOT edu) Steve Wright (stephen.wright AT utoronto DOT ca)	https://phytozome-next.jgi.doe.gov/info/Dsophioides_v1_1
345537	Euclidium syriacum	Brassicales	Angiosperms (eudicots-Malvids)		220	Esyriacum_483_v1.1.protein	33503	Phytozome13	Principal Collaborators: Chris Pires (piresjc AT missouri DOT edu) Steve Wright (stephen.wright AT utoronto DOT ca)	https://phytozome-next.jgi.doe.gov/info/Esyriacum_v1_1
13288	Thlaspi arvense	Brassicales	Angiosperms (eudicots-Malvids)	Field pennycress	416	Tarvense_479_v1.1.protein	40662	Phytozome13	Principal Collaborators: Chris Pires (piresjc AT missouri DOT edu) Steve Wright (stephen.wright AT utoronto DOT ca)	https://phytozome-next.jgi.doe.gov/info/Tarvense_v1_1
457770	Alyssum linifolium	Brassicales	Angiosperms (eudicots-Malvids)		257	Alinifolium_472_v1.1.protein	55072	Phytozome13	Principal Collaborators: Chris Pires (piresjc AT missouri DOT edu) Steve Wright (stephen.wright AT utoronto DOT ca)	https://phytozome-next.jgi.doe.gov/info/Alinifolium_v1_1
154096	Caulanthus amplexicaulis	Brassicales	Angiosperms (eudicots-Malvids)	Claspingleaf wild cabbage	326	Camplexicaulis_470_v1.1.protein	51146	Phytozome13	Principal Collaborators: Chris Pires (piresjc AT missouri DOT edu) Steve Wright (stephen.wright AT utoronto DOT ca)	https://phytozome-next.jgi.doe.gov/info/Camplexicaulis_v1_1
190884	Iberis amara	Brassicales	Angiosperms (eudicots-Malvids)	Wild candytuft	712	Iamara_485_v1.1.protein	68121	Phytozome13	Principal Collaborators: Chris Pires (piresjc AT missouri DOT edu) Steve Wright (stephen.wright AT utoronto DOT ca)	https://phytozome-next.jgi.doe.gov/info/Iamara_v1_1
72658	Boechera stricta	Brassicales	Angiosperms (eudicots-Malvids)	Drummond's rockcress	188	Bstricta_278_v1.2.protein	29812	Phytozome13	https://doi.org/10.1038/s41559-017-0119	https://phytozome-next.jgi.doe.gov/info/Bstricta_v1_2
359840	Diptychocarpus strictus	Brassicales	Angiosperms (eudicots-Malvids)		195	Dstrictus_582_v2.1.protein	33266	Phytozome13		https://phytozome-next.jgi.doe.gov/info/Dstrictus_v2_1
153659	Lunaria annua	Brassicales	Angiosperms (eudicots-Malvids)	Annual honesty	304	Lannua_476_v1.1.protein	43120	Phytozome13	Principal Collaborators: Chris Pires (piresjc AT missouri DOT edu) Steve Wright (stephen.wright AT utoronto DOT ca)	https://phytozome-next.jgi.doe.gov/info/Mmaritima_v1_1
313683	Malcolmia maritima	Brassicales	Angiosperms (eudicots-Malvids)	Virginia stock	174	Mmaritima_477_v1.1.protein	32169	Phytozome13	Principal Collaborators: Chris Pires (piresjc AT missouri DOT edu) Steve Wright (stephen.wright AT utoronto DOT ca)	https://phytozome-next.jgi.doe.gov/info/Mmaritima_v1_1
72662	Stanleya pinnata	Brassicales	Angiosperms (eudicots-Malvids)	Desert princesplume	823	Spinnata_486_v1.1.protein	57652	Phytozome13	Principal Collaborators: Chris Pires (piresjc AT missouri DOT edu) Steve Wright (stephen.wright AT utoronto DOT ca)	https://phytozome-next.jgi.doe.gov/info/Spinnata_v1_1
33125	Lepidium sativum	Brassicales	Angiosperms (eudicots-Malvids)	Garden cress	410	Lsativum_478_v1.1.protein	56316	Phytozome13	Principal Collaborators: Chris Pires (piresjc AT missouri DOT edu) Steve Wright (stephen.wright AT utoronto DOT ca)	https://phytozome-next.jgi.doe.gov/info/Lsativum_v1_1
98039	Schrenkiella parvula	Brassicales	Angiosperms (eudicots-Malvids)		137	Sparvula_574_v2.2.protein	26847	Phytozome13	https://doi.org/10.1038/ng.889	https://phytozome-next.jgi.doe.gov/info/Sparvula_v2_2
359867	Myagrum perfoliatum	Brassicales	Angiosperms (eudicots-Malvids)	Musk weed	165	Mperfoliatum_583_v2.1.protein	28797	Phytozome13		https://phytozome-next.jgi.doe.gov/info/Mperfoliatum_v2_1
161756	Isatis tinctoria	Brassicales	Angiosperms (eudicots-Malvids)	Woad	747	Itinctoria_475_v1.1.protein	116152	Phytozome13	Principal Collaborators: Chris Pires (piresjc AT missouri DOT edu) Steve Wright (stephen.wright AT utoronto DOT ca)	https://phytozome-next.jgi.doe.gov/info/Itinctoria_v1_1
90675	Camelina sativa	Brassicales	Angiosperms (eudicots-Malvids)	Camelina	640	Camelina_sativa.Cs.pep.all	94352	ensemblplants	http://doi.org/10.1038/ncomms4706	https://plants.ensembl.org/Camelina_sativa/Info/Annotation/
81985	Capsella rubella	Brassicales	Angiosperms (eudicots-Malvids)	Pink shepherd's-purse	133	Crubella_474_v1.1.protein	29547	Phytozome13	Principal Collaborators: Chris Pires (piresjc AT missouri DOT edu) Steve Wright (stephen.wright AT utoronto DOT ca)	https://phytozome-next.jgi.doe.gov/info/Crubella_v1_1
264402	Capsella grandiflora	Brassicales	Angiosperms (eudicots-Malvids)	Grand shepherd's-purse	105	Cgrandiflora_266_v1.1.protein	26561	Phytozome13	https://doi.org/10.1038/ng.2669	https://phytozome-next.jgi.doe.gov/info/Cgrandiflora_v1_1
81970	Arabidopsis halleri	Brassicales	Angiosperms (eudicots-Malvids)		127	Ahalleri_264_v1.1.protein	26911	Phytozome13	Principal Investigators: Ute Kraemer (email: Ute DOT Kraemer AT ruhr-uni-bochum DOT de) and Detlef Weigel (email: detlef DOT weigel AT tuebingen DOT mpg DOT de) JGI Contact: Stephen Fairclough (email: srfairclough AT lbl DOT gov)	https://phytozome-next.jgi.doe.gov/info/Ahalleri_v1_1
3702	Arabidopsis thaliana	Brassicales	Angiosperms (eudicots-Malvids)		135	Athaliana_447_Araport11.protein	48455	Phytozome13	https://doi.org/10.1111/tpj.13415	https://phytozome-next.jgi.doe.gov/info/Athaliana_Araport11
59689	Arabidopsis lyrata	Brassicales	Angiosperms (eudicots-Malvids)		205	Alyrata_384_v2.1.protein	33132	Phytozome13	https://doi.org/10.1038/ng.807	https://phytozome-next.jgi.doe.gov/info/Alyrata_v2_1
180536	Eruca vesicaria	Brassicales	Angiosperms (eudicots-Malvids)	Miller	802	Evesicaria_487_v1.1.protein	86977	Phytozome13	Principal Collaborators: Chris Pires (piresjc AT missouri DOT edu) Steve Wright (stephen.wright AT utoronto DOT ca)	https://phytozome-next.jgi.doe.gov/info/Evesicaria_v1_1
220483	Cakile maritima	Brassicales	Angiosperms (eudicots-Malvids)	European searocket	563	Cmaritima_481_v1.1.protein	60116	Phytozome13	Principal Collaborators: Chris Pires (piresjc AT missouri DOT edu) Steve Wright (stephen.wright AT utoronto DOT ca)	https://phytozome-next.jgi.doe.gov/info/Cmaritima_v1_1
3728	Sinapis alba	Brassicales	Angiosperms (eudicots-Malvids)	White mustard	530	Salba_584_v3.1.protein	64901	Phytozome13		https://phytozome-next.jgi.doe.gov/info/Salba_v3_1
70124	Crambe hispanica	Brassicales	Angiosperms (eudicots-Malvids)		437	Chispanica_488_v1.1.protein	48686	Phytozome13	Principal Collaborators: Chris Pires (piresjc AT missouri DOT edu) Steve Wright (stephen.wright AT utoronto DOT ca)	https://phytozome-next.jgi.doe.gov/info/Chispanica_v1_1
3711	Brassica rapa	Brassicales	Angiosperms (eudicots-Malvids)	Field mustard	313	BrapaFPsc_277_v1.3.protein	43370	Phytozome13		https://phytozome-next.jgi.doe.gov/info/BrapaFPsc_v1_3
3716	Brassica oleracea capitata	Brassicales	Angiosperms (eudicots-Malvids)	Cabbage	382	Boleraceacapitata_446_v1.0.protein	35400	Phytozome13	https://doi.org/10.1038/ncomms4930	https://phytozome-next.jgi.doe.gov/info/Boleraceacapitata_v1_0
3708	Brassica napus	Brassicales	Angiosperms (eudicots-Malvids)	Rapeseed	844	Brassica_napus.AST_PRJEB5043_v1.pep.all	101040	ensemblplants	http://doi.org/10.1126/science.1253435	https://plants.ensembl.org/Brassica_napus/Info/Annotation/
3641	Theobroma cacao	Malvales	Angiosperms (eudicots-Malvids)	Cocoa bean	338	Tcacao_523_v2.1.protein	39991	Phytozome13	https://doi.org/10.1186/gb-2013-14-6-r53	https://phytozome-next.jgi.doe.gov/info/Tcacao_v2_1
210143	Corchorus capsularis	Malvales	Angiosperms (eudicots-Malvids)		316	Corchorus_capsularis.CCACVL1_1.0.pep.all	29356	ensemblplants	http://doi.org/10.1038/nplants.2016.223	https://plants.ensembl.org/Corchorus_capsularis/Info/Annotation/
3635	Gossypium hirsutum	Malvales	Angiosperms (eudicots-Malvids)	Upland cotton	2279	Ghirsutum_527_v2.1.protein	107216	Phytozome13	https://doi.org/10.1038/s41588-020-0614-5	https://phytozome-next.jgi.doe.gov/info/Ghirsutum_v2_1
34275	Gossypium mustelinum	Malvales	Angiosperms (eudicots-Malvids)		2315	Gmustelinum_524_v1.1.protein_primaryTranscriptOnly	74699	Phytozome13	https://doi.org/10.1038/s41588-020-0614-5	https://phytozome-next.jgi.doe.gov/info/Gmustelinum_v1_1
66656	Durio zibethinus	Malvales	Angiosperms (eudicots-Malvids)	Durian	738	protein	63007	NCBI	https://doi.org/10.1038/ng.3972	https://doi.org/10.1038/ng.3972
93759	Corchorus olitorius	Malvales	Angiosperms (eudicots-Malvids)		335	protein	35703	NCBI	https://www.ncbi.nlm.nih.gov/data-hub/genome/GCA_001974825.1/	https://www.ncbi.nlm.nih.gov/data-hub/genome/GCA_001974825.1/
106335	Hibiscus syriacus	Malvales	Angiosperms (eudicots-Malvids)	Common Hibiscus	1800	protein	81925	NCBI	https://www.ncbi.nlm.nih.gov/data-hub/genome/GCF_006381635.1/	https://www.ncbi.nlm.nih.gov/data-hub/genome/GCF_006381635.1/
108875	Herrania umbratica	Malvales	Angiosperms (eudicots-Malvids)		234	protein	27748		https://www.ncbi.nlm.nih.gov/data-hub/genome/GCF_002168275.1/	https://www.ncbi.nlm.nih.gov/data-hub/genome/GCF_002168275.1/
29730	Gossypium raimondii	Malvales	Angiosperms (eudicots-Malvids)	Cotton	753	Graimondii_221_v2.1.protein	77267	Phytozome13	https://doi.org/10.1038/nature11798	https://phytozome-next.jgi.doe.gov/info/Graimondii_v2_1
34276	Gossypium darwinii	Malvales	Angiosperms (eudicots-Malvids)	Cotton	2158	Gdarwinii_529_v1.1.protein	97407	Phytozome13	https://doi.org/10.1038/s41588-020-0614-5	https://phytozome-next.jgi.doe.gov/info/Gdarwinii_v1_1
34277	Gossypium tomentosum	Malvales	Angiosperms (eudicots-Malvids)	Cotton	2169	Gtomentosum_525_v1.1.protein	112770	Phytozome13	https://doi.org/10.1038/s41588-020-0614-5	https://phytozome-next.jgi.doe.gov/info/Gtomentosum_v1_1
3634	Gossypium barbadense	Malvales	Angiosperms (eudicots-Malvids)	Cotton	2171	Gbarbadense_526_v1.1.protein	108363	Phytozome13	https://doi.org/10.1038/s41588-020-0614-5	https://phytozome-next.jgi.doe.gov/info/Gbarbadense_v1_1
22663	Punica granatum	Myrtales	Angiosperms (eudicots-Malvids)	Pomegranate	320	protein	36608	NCBI	https://www.ncbi.nlm.nih.gov/data-hub/genome/GCF_007655135.1/	https://www.ncbi.nlm.nih.gov/data-hub/genome/GCF_007655135.1/
120290	Psidium guajava	Myrtales	Angiosperms (eudicots-Malvids)	Common guava	443	guava	25601	NCBI	https://doi.org/10.1111/pbi.13498	https://doi.org/10.1111/pbi.13498
219896	Syzygium oleosum	Myrtales	Angiosperms (eudicots-Malvids)	Blue cherry	407	protein	38158	NCBI	https://www.ncbi.nlm.nih.gov/data-hub/genome/GCA_021117445.1/	https://www.ncbi.nlm.nih.gov/data-hub/genome/GCA_021117445.1/
34329	Corymbia citriodora	Myrtales	Angiosperms (eudicots-Malvids)	Lemon-scented gum	539	Ccitriodora_507_v2.1.protein	45651	Phytozome13	https://doi.org/10.1038/s42003-021-02009-0	https://phytozome-next.jgi.doe.gov/info/Ccitriodora_v2_1
71139	Eucalyptus grandis	Myrtales	Angiosperms (eudicots-Malvids)	Flooded gum	684	Egrandis_297_v2.0.protein	46280	Phytozome13	https://doi.org/10.1111/nph.13150	https://phytozome-next.jgi.doe.gov/info/Egrandis_v2_0
2709	Citrus cavaleriei	Sapindales	Angiosperms (eudicots-Malvids)	Ichang papeda	357	ZGYCC.v1.0.protein	43103		https://doi.org/10.1038/ng.3839	https://doi.org/10.1038/ng.3839
29780	Mangifera indica	Sapindales	Angiosperms (eudicots-Malvids)	Mango	392	protein	52078	NCBI	https://www.ncbi.nlm.nih.gov/data-hub/genome/GCF_011075055.1/	https://www.ncbi.nlm.nih.gov/data-hub/genome/GCF_011075055.1/
37334	Citrus maxima	Sapindales	Angiosperms (eudicots-Malvids)	Pomelo	345	HWB.v1.0.protein	42886		https://doi.org/10.1038/ng.3839	https://doi.org/10.1038/ng.3839
76974	Atalantia buxifolia	Sapindales	Angiosperms (eudicots-Malvids)		315	HKC.v1.0.protein	65499		https://doi.org/10.1038/ng.3839	https://www.citrusgenomedb.org/download
85571	Citrus reticulata	Sapindales	Angiosperms (eudicots-Malvids)	Mandarin orange	344	JZ.v1.0.protein	42676		https://doi.org/10.1038/ng.3839	https://doi.org/10.1038/ng.3839
128017	Dimocarpus longan	Sapindales	Angiosperms (eudicots-Malvids)	Longan	471	longan	39282		doi: 10.1093/gigascience/gix023	doi: 10.1093/gigascience/gix023
159041	Citrus hindsii	Sapindales	Angiosperms (eudicots-Malvids)	Hong Kong kumquat	373	GJ.v1.0.protein.fa	53686		https://doi.org/10.1111/pbi.13132	http://citrus.hzau.edu.cn/download.php
171251	Citrus medica	Sapindales	Angiosperms (eudicots-Malvids)	Citron	401	RL.v1.0.protein	47506		https://doi.org/10.1038/ng.3839	https://doi.org/10.1038/ng.3839
289766	Sclerocarya birrea	Sapindales	Angiosperms (eudicots-Malvids)		322	Sclbi20191003170000	18937		doi:10.1093/gigascience/giy152	doi:10.1093/gigascience/giy152
443222	Toona sinensis	Sapindales	Angiosperms (eudicots-Malvids)	Chinese mahogany	596	Toona_sinensis.gene	34345		https://doi.org/10.1111/1755-0998.13318	https://doi.org/10.1111/1755-0998.13318
171929	Anacardium occidentale	Sapindales	Angiosperms (eudicots-Malvids)	Cashew	440	Aoccidentale_449_v0.9.protein	82170	Phytozome13	Principal Investigators: Dario Grattapaglia: dario DOT grattapaglia AT embrapa DOT br (Embrapa, Brazil) Orzenil Silva-Junior: orzenil DOT silva AT embrapa DOT br (Embrapa, Brazil)	https://phytozome-next.jgi.doe.gov/info/Aoccidentale_v0_9
2711	Citrus sinensis	Sapindales	Angiosperms (eudicots-Malvids)	Citrus × sinensis	317	Csinensis_154_v1.1.protein	46147	Phytozome13	https://doi.org/10.1038/nbt.2906	https://phytozome-next.jgi.doe.gov/info/Csinensis_v1_1
37690	Poncirus trifoliata	Sapindales	Angiosperms (eudicots-Malvids)	Trifoliate orange	261	Ptrifoliata_565_v1.3.1.protein	33229	Phytozome13	https://doi.org/10.1111/tpj.14993	https://phytozome-next.jgi.doe.gov/info/Ptrifoliata_v1_3_1
55513	Pistacia vera	Sapindales	Angiosperms (eudicots-Malvids)	Pistachio	666	Pistacia_vera.PisVer_v2.pep.all	31784	ensemblplants	https://doi.org/10.1186/s13059-019-1686-3	https://plants.ensembl.org/Pistacia_vera/Info/Annotation/
85681	Citrus clementina	Sapindales	Angiosperms (eudicots-Malvids)	Clementine	298	Cclementina_182_v1.0.protein	33929	Phytozome13	https://doi.org/10.1038/nature25447	https://phytozome-next.jgi.doe.gov/info/Cclementina_v1_0
3656	Cucumis melo	Cucurbitales	Angiosperms (eudicots-Fabids)	Melon	375	DHL92_pep_v4	28299		https://doi.org/10.1073/pnas.1205415109	http://cucurbitgenomics.org/organism/18
102211	Benincasa hispida	Cucurbitales	Angiosperms (eudicots-Fabids)	Wax gourd	1078	GWHAAAR00000000.Protein	27467		https://doi.org/10.1038/s41467-019-13185-3	http://cucurbitgenomics.org/organism/22
190515	Siraitia grosvenorii	Cucurbitales	Angiosperms (eudicots-Fabids)	Monkfruit	459	monkfruit_evm_protein	30565		https://doi.org/10.1093/gigascience/giy067
34294	Cucurbita argyrosperma	Cucurbitales	Angiosperms (eudicots-Fabids)	Japanese pie pumpkin	226	Cargyrosperma_v1.proteins	27998		https://doi.org/10.1016/j.molp.2018.12.023	http://cucurbitgenomics.org/organism/19
3654	Citrullus lanatus	Cucurbitales	Angiosperms (eudicots-Fabids)	Watermelon	363	Citrullus_lanatus.Cla97_v1.pep.all	22542	ensemblplants	http://doi.org/10.1038/s41588-019-0518-4	http://plants.ensembl.org/Citrullus_lanatus/Info/Annotation/
3659	Cucumis sativus	Cucurbitales	Angiosperms (eudicots-Fabids)	Cucumber	202	Csativus_122_v1.0.protein	30364	Phytozome13	https://doi.org/10.1038/ng.475	https://phytozome-next.jgi.doe.gov/info/Csativus_v1_0
3661	Cucurbita maxima	Cucurbitales	Angiosperms (eudicots-Fabids)	Squash	273	Cmaxima_v1.1.protein	32076		https://doi.org/10.1016/j.molp.2017.09.003	http://cucurbitgenomics.org/organism/8
3662	Cucurbita moschata	Cucurbitales	Angiosperms (eudicots-Fabids)	Crookneck pumpkin	267	Cmoschata_v1.protein	32205		https://doi.org/10.1016/j.molp.2017.09.003	http://cucurbitgenomics.org/organism/9
3663	Cucurbita pepo	Cucurbitales	Angiosperms (eudicots-Fabids)	Field pumpkin	261	Cpepo_v4.1.protein	27868		https://doi.org/10.1111/pbi.12860	http://cucurbitgenomics.org/organism/14
3668	Lagenaria siceraria	Cucurbitales	Angiosperms (eudicots-Fabids)	Calabash	312	Lsiceraria_v1.protein	22472		https://doi.org/10.1111/tpj.13722	http://cucurbitgenomics.org/organism/13
3673	Momordica charantia	Cucurbitales	Angiosperms (eudicots-Fabids)	Bitter melon	296	ASM199503v1_protein	28666		https://dx.doi.org/10.1093%2Fdnares%2Fdsw047	ftp://download.big.ac.cn/Genome/Plants/Momordica_charantia/ASM199503v1_protein.faa.gz
3821	Cajanus cajan	Fabales	Angiosperms (eudicots-Fabids)	Pigeon pea	605	protein	41387		https://doi.org/10.1038/nbt.2022	https://doi.org/10.1038/nbt.2022
157791	Vigna radiata	Fabales	Angiosperms (eudicots-Fabids)	Mung bean	460	Vigna_radiata.Vradiata_ver6.pep.all	23181	ensemblplants	http://doi.org/10.1038/ncomms6443	https://plants.ensembl.org/Vigna_radiata/Info/Annotation/
33129	Phaseolus acutifolius	Fabales	Angiosperms (eudicots-Fabids)	Tepary bean	657	PacutifoliusWLD_581_v2.0.protein	40832	Phytozome13	https://doi.org/10.1038/s41467-021-22858-x	https://phytozome-next.jgi.doe.gov/info/Pacutifolius_v1_0
34305	Lotus japonicus	Fabales	Angiosperms (eudicots-Fabids)		538	Ljaponicus_571_Lj1.0v1.protein	28251	Phytozome13	https://doi.org/10.3390/genes11050483	https://phytozome-next.jgi.doe.gov/info/Ljaponicus_Lj1_0v1
3818	Arachis hypogaea	Fabales	Angiosperms (eudicots-Fabids)	Peanuts	2539	Ahypogaea_530_v1.0.protein	84714	Phytozome13	https://doi.org/10.1038/s41588-019-0405-z	https://phytozome-next.jgi.doe.gov/info/Ahypogaea_v1_0
3827	Cicer arietinum	Fabales	Angiosperms (eudicots-Fabids)	Chickpea	525	Carietinum_492_v1.0.protein	28269	Phytozome13	https://doi.org/10.1038/nbt.2491	https://phytozome-next.jgi.doe.gov/info/Carietinum_v1_0
3847	Glycine max	Fabales	Angiosperms (eudicots-Fabids)	Soybean	967	Gmax_508_Wm82.a4.v1.protein	86256	Phytozome13	https://doi.org/10.1038/nature08670	https://phytozome-next.jgi.doe.gov/info/Gmax_Wm82_a2_v1
3848	Glycine soja	Fabales	Angiosperms (eudicots-Fabids)	Wild soybean	978	Gsoja_509_v1.1.protein	62102	Phytozome13	https://doi.org/10.1111/tpj.14500	https://phytozome-next.jgi.doe.gov/info/Gsoja_v1_1
3870	Lupinus albus	Fabales	Angiosperms (eudicots-Fabids)	White lupin	448	Lalbus_567_v1.protein	38258	Phytozome13	https://doi.org/10.1038/s41467-019-14197-9	https://phytozome-next.jgi.doe.gov/info/Lalbus_v1
3871	Lupinus angustifolius	Fabales	Angiosperms (eudicots-Fabids)		606	Lupinus_angustifolius.LupAngTanjil_v1.0.pep.all	33083	ensemblplants	https://doi.org/10.1111/pbi.12615	https://plants.ensembl.org/Lupinus_angustifolius/Info/Annotation/
3880	Medicago truncatula	Fabales	Angiosperms (eudicots-Fabids)	Barrelclover	409	Mtruncatula_285_Mt4.0v1.protein	62319	Phytozome13	https://doi.org/10.1038/nature10625	https://phytozome-next.jgi.doe.gov/info/Mtruncatula_Mt4_0v1
3884	Phaseolus lunatus	Fabales	Angiosperms (eudicots-Fabids)	Butter bean	539	Plunatus_563_V1.protein	53925	Phytozome13	Principal Investigators: ja DOT duitama AT uniandes DOT edu DOT co	https://phytozome-next.jgi.doe.gov/info/Plunatus_V1
3885	Phaseolus vulgaris	Fabales	Angiosperms (eudicots-Fabids)	Common bean	531	Pvulgaris_442_v2.1.protein	36995	Phytozome13	Phaseolus Genome Sequencing Project co-directors: Scott Jackson (UGA) (email: sjackson AT uga DOT edu) Phil McClean (NDSU)(email: Phillip DOT Mcclean AT ndsu DOT edu) Jeremy Schmutz (HudsonAlpha/JGI) (email: jschmutz AT hudsonalpha DOT org)	https://phytozome-next.jgi.doe.gov/info/Pvulgaris_v2_1
3914	Vigna angularis	Fabales	Angiosperms (eudicots-Fabids)	Adzuki bean	466	Vigna_angularis.Vigan1.1.pep.all	33860	ensemblplants	http://doi.org/10.1038/srep08069	https://plants.ensembl.org/Vigna_angularis/Info/Annotation/
3917	Vigna unguiculata	Fabales	Angiosperms (eudicots-Fabids)	Cowpea	515	Vunguiculata_540_v1.2.protein	54484	Phytozome13	https://doi.org/10.1111/tpj.14349	https://phytozome-next.jgi.doe.gov/info/Vunguiculata_v1_2
57577	Trifolium pratense	Fabales	Angiosperms (eudicots-Fabids)	Red Clover	345	Tpratense_385_v2.protein	41297	Phytozome13	https://doi.org/10.1038/srep17394	https://phytozome-next.jgi.doe.gov/info/Tpratense_v2
3512	Quercus rubra	Fagales	Angiosperms (eudicots-Fabids)	Northern red oak	797	Qrubra_687_v2.1.protein_primaryTranscriptOnly	33333	Phytozome13	Principal Collaborators: John E. Carlson (PSU) (email: jec16 AT psu DOT edu) Jeremy Schmutz (HudsonAlpha/JGI) (email: jschmutz AT hudsonalpha DOT org)	https://phytozome-next.jgi.doe.gov/info/Qrubra_v2_1
13451	Corylus avellana	Fagales	Angiosperms (eudicots-Fabids)	Common hazel	383	Corylus_avellana.CavTom2PMs-1.0.pep.all	25732	ensemblplants	http://doi.org/10.1111/tpj.15099	https://plants.ensembl.org/Corylus_avellana/Info/Index
51240	Juglans regia	Fagales	Angiosperms (eudicots-Fabids)	Persian walnut	573	Juglans_regia.Walnut_2.0.pep.all	41077	ensemblplants	http://doi.org/10.1093/gigascience/giaa050	https://plants.ensembl.org/Juglans_regia/Info/Index
58331	Quercus suber	Fagales	Angiosperms (eudicots-Fabids)	Cork oak	953	protein	59614	NCBI	https://www.ncbi.nlm.nih.gov/data-hub/genome/GCA_002906115.4/	https://www.ncbi.nlm.nih.gov/data-hub/genome/GCA_002906115.4/
60419	Castanea mollissima	Fagales	Angiosperms (eudicots-Fabids)	Chinese chestnut	689	protein	34314	NCBI	https://www.ncbi.nlm.nih.gov/data-hub/genome/GCA_014183005.1/	https://www.ncbi.nlm.nih.gov/data-hub/genome/GCA_014183005.1/
78630	Betula platyphylla	Fagales	Angiosperms (eudicots-Fabids)	Asian white birch	457	Bplatyphylla_679_v1.1.protein_primaryTranscriptOnly.fa	33967	Phytozome13	https://doi.org/10.1038/s41438-021-00481-7	https://phytozome-next.jgi.doe.gov/info/Bplatyphylla_v1_1
176857	Carpinus fangiana	Fagales	Angiosperms (eudicots-Fabids)		381	protein	29499	NCBI	https://www.ncbi.nlm.nih.gov/data-hub/genome/GCA_006937295.1/	https://www.ncbi.nlm.nih.gov/data-hub/genome/GCA_006937295.1/
262757	Morella rubra	Fagales	Angiosperms (eudicots-Fabids)		313	protein	29351	NCBI	https://www.ncbi.nlm.nih.gov/data-hub/genome/GCA_003952965.2/	https://www.ncbi.nlm.nih.gov/data-hub/genome/GCA_003952965.2/
134033	Castanea dentata	Fagales	Angiosperms (eudicots-Fabids)	American chestnut	695	Cdentata_673_v1.1.protein	43651	Phytozome13	Contacts Jared Westbrook (The American Chestnut Foundation) (email: jared DOT westbrook AT acf DOT org) Jeremy Schmutz (HudsonAlpha) (email: jschmutz AT hudsonalpha DOT org)	https://phytozome-next.jgi.doe.gov/info/Cdentata_v1_1
32201	Carya illinoinensis	Fagales	Angiosperms (eudicots-Fabids)	Pecan	645	Cillinoinensis_573_v1.1.protein	68161	Phytozome13	https://doi.org/10.1038/s41467-021-24328-w	https://phytozome-next.jgi.doe.gov/info/Cillinoinensis_v1_1
97700	Quercus lobata	Fagales	Angiosperms (eudicots-Fabids)	valley oak	840	Quercus_lobata.ValleyOak3.0.pep.all	39366	ensemblplants	http://doi.org/10.1534/g3.116.030411	https://plants.ensembl.org/Quercus_lobata/Info/Annotation/
3693	Populus tremuloides	Malpighiales	Angiosperms (eudicots-Fabids)	Quaking aspen	378	Potrs01-protein	48338		https://doi.org/10.1073/pnas.1801437115	https://doi.org/10.1073/pnas.1801437115
3981	Hevea brasiliensis	Malpighiales	Angiosperms (eudicots-Fabids)	Pará rubber tree	1400	protein	58062	NCBI	https://www.ncbi.nlm.nih.gov/data-hub/genome/GCF_001654055.1/	https://www.ncbi.nlm.nih.gov/data-hub/genome/GCF_001654055.1/
3983	Manihot esculenta	Malpighiales	Angiosperms (eudicots-Fabids)	Cassava	635	Mesculenta_671_v8.1.protein	59151	Phytozome13	Principal JGI Contact: Dan Rokhsar (JGI/UCB)(email dsrokhsar AT gmail DOT com) Assembly Contact: Jessen Bredeson (UCB) (email: jessenbredeson AT berkeley DOT edu) Annotation Contact: Shengqiang Shu (JGI)(email: sqshu AT lbl DOT gov)	https://phytozome-next.jgi.doe.gov/info/Mesculenta_v8_1
43335	Populus alba	Malpighiales	Angiosperms (eudicots-Fabids)	Silver poplar	416	protein	46966	NCBI	https://www.ncbi.nlm.nih.gov/data-hub/genome/GCF_005239225.1/	https://www.ncbi.nlm.nih.gov/data-hub/genome/GCF_005239225.1/
75702	Populus euphratica	Malpighiales	Angiosperms (eudicots-Fabids)	Euphrates poplar	495	protein	49760	NCBI	https://www.ncbi.nlm.nih.gov/data-hub/genome/GCF_000495115.1/	https://www.ncbi.nlm.nih.gov/data-hub/genome/GCF_000495115.1/
113636	Populus tremula	Malpighiales	Angiosperms (eudicots-Fabids)	Common aspen	390	Potra02_proteins	73765		https://doi.org/10.1073/pnas.1801437115	https://doi.org/10.1073/pnas.1801437115
289637	Sapria himalayana	Malpighiales	Angiosperms (eudicots-Fabids)	Hermit's spittoon	1280	Sapria_v1.all_gene_models.proteins	55179		https://doi.org/10.1016/j.cub.2020.12.045	https://doi.org/10.1016/j.cub.2020.12.045
1278906	Salix suchowensis	Malpighiales	Angiosperms (eudicots-Fabids)		356	Sasuc_v4-protein	26599		https://doi.org/10.1038/s41438-020-0268-6	https://doi.org/10.1038/s41438-020-0268-6
1413687	Salix dunnii	Malpighiales	Angiosperms (eudicots-Fabids)		327	protein	29822	NCBI	https://www.ncbi.nlm.nih.gov/data-hub/genome/GCA_015731905.1/	https://www.ncbi.nlm.nih.gov/data-hub/genome/GCA_015731905.1/
2182728	Salix brachista	Malpighiales	Angiosperms (eudicots-Fabids)		338	protein	30209	NCBI	https://www.ncbi.nlm.nih.gov/data-hub/genome/GCA_009078335.1/	https://www.ncbi.nlm.nih.gov/data-hub/genome/GCA_009078335.1/
3694	Populus trichocarpa	Malpighiales	Angiosperms (eudicots-Fabids)	Black cottonwood	388	Ptrichocarpa_533_v4.1.protein	52400	Phytozome13	https://doi.org/10.1126/science.1128691	https://phytozome-next.jgi.doe.gov/info/Ptrichocarpa_v4_1
3696	Populus deltoides	Malpighiales	Angiosperms (eudicots-Fabids)	Eastern cottonwood	441	PdeltoidesWV94_445_v2.1.protein	57249	Phytozome13	Principal Investigators: Principal Collaborator: Jerry Tuskan (ORNL) (email: gtk AT ornl DOT gov) JGI Contact and the Populus deltoides Genome Sequencing Project coordinator: Jeremy Schmutz (email: jschmutz AT hudsonalpha DOT org)	https://phytozome-next.jgi.doe.gov/info/PdeltoidesWV94_v2_1
3988	Ricinus communis	Malpighiales	Angiosperms (eudicots-Fabids)	Ricinus	348	Rcommunis_119_v0.1.protein	31221	Phytozome13	https://doi.org/10.1038/nbt.1674	https://phytozome-next.jgi.doe.gov/info/Rcommunis_v0_1
4006	Linum usitatissimum	Malpighiales	Angiosperms (eudicots-Fabids)	Flax	312	Lusitatissimum_200_v1.0.protein	43484	Phytozome13	https://doi.org/10.1111/j.1365-313X.2012.05093.x	https://phytozome-next.jgi.doe.gov/info/Lusitatissimum_v1_0
77065	Salix purpurea	Malpighiales	Angiosperms (eudicots-Fabids)	Purple willow	326	Spurpurea_519_v5.1.protein	57462	Phytozome13	https://doi.org/10.1186/s13059-020-1952-4	https://phytozome-next.jgi.doe.gov/info/Spurpurea_v5_1
3476	Parasponia andersonii	Rosales	Angiosperms (eudicots-Fabids)		475	protein	37227	NCBI	https://www.ncbi.nlm.nih.gov/data-hub/genome/GCA_002914805.1/	https://www.ncbi.nlm.nih.gov/data-hub/genome/GCA_002914805.1/
3483	Cannabis sativa	Rosales	Angiosperms (eudicots-Fabids)	Cannabis	875	Cannabis_sativa_female.cs10.pep.all	36241	ensemblplants	http://cannabisgenome.org/	https://plants.ensembl.org/Cannabis_sativa_female/Info/Index
3494	Ficus carica	Rosales	Angiosperms (eudicots-Fabids)	Fig	333	Ficus_carica.UNIPI_FiCari_1.0.pep.all	37684	ensemblplants	http://doi.org/10.1016/j.gdata.2017.07.005 ; http://doi.org/10.1111/tpj.14635	https://plants.ensembl.org/Ficus_carica/Info/Index
3759	Prunus yedoensis	Rosales	Angiosperms (eudicots-Fabids)	Yoshino Cherry	690	protein	41294	NCBI	https://www.ncbi.nlm.nih.gov/data-hub/genome/GCA_005406145.1/	https://www.ncbi.nlm.nih.gov/data-hub/genome/GCA_005406145.1/
36596	Prunus armeniaca	Rosales	Angiosperms (eudicots-Fabids)	Armenian plum	230	29305-CDS-prot	30573		doi: 10.1186/s13059-020-02235-5	doi: 10.1186/s13059-020-02235-5
42229	Prunus avium	Rosales	Angiosperms (eudicots-Fabids)	Wild cherry	272	Prunus_avium.PAV_r1.0.pep.all	42794	ensemblplants	https://doi.org/10.1093/dnares/dsx020	https://plants.ensembl.org/Prunus_avium/Info/Annotation/
63057	Trema orientale	Rosales	Angiosperms (eudicots-Fabids)	Charcoal-tree	388	protein	35849	NCBI	https://www.ncbi.nlm.nih.gov/data-hub/genome/GCA_002914845.1/	https://www.ncbi.nlm.nih.gov/data-hub/genome/GCA_002914845.1/
106549	Malus baccata	Rosales	Angiosperms (eudicots-Fabids)		674	protein	45900	NCBI	https://www.ncbi.nlm.nih.gov/data-hub/genome/GCA_006547085.1/	https://www.ncbi.nlm.nih.gov/data-hub/genome/GCA_006547085.1/
225117	Pyrus x bretschneideri	Rosales	Angiosperms (eudicots-Fabids)	Chinese white pear	508	protein	47086	NCBI	https://www.ncbi.nlm.nih.gov/data-hub/genome/GCF_000315295.1/	https://www.ncbi.nlm.nih.gov/data-hub/genome/GCF_000315295.1/
326968	Ziziphus jujuba	Rosales	Angiosperms (eudicots-Fabids)	Jujube	437	protein	43572		https://doi.org/10.1038/ncomms6315	https://doi.org/10.1038/ncomms6315
981085	Morus notabilis	Rosales	Angiosperms (eudicots-Fabids)		320	protein	27648	NCBI	https://www.ncbi.nlm.nih.gov/data-hub/genome/GCF_000414095.1/	https://www.ncbi.nlm.nih.gov/data-hub/genome/GCF_000414095.1/
3747	Fragaria x ananassa	Rosales	Angiosperms (eudicots-Fabids)	Strawberry	800	Fxananassa_675_v1.0.a1.protein	108085	Phytozome13	https://doi.org/10.1038/s41588-019-0356-4	https://phytozome-next.jgi.doe.gov/info/Fxananassa_v1_0_a1
3750	Malus domestica	Rosales	Angiosperms (eudicots-Fabids)	Apple	704	Mdomestica_491_v1.1.protein	45116	Phytozome13	Contacts Riccardo Velasco (Research and Innovation Centre - Fondazione Edmund Mach) (email: riccardo DOT velasco AT iasma DOT it)	https://phytozome-next.jgi.doe.gov/info/Mdomestica_v1_1
3755	Prunus dulcis	Rosales	Angiosperms (eudicots-Fabids)	Almond	226	Prunus_dulcis.ALMONDv2.pep.all	32553	ensemblplants	https://doi.org/10.1111/tpj.14538	https://plants.ensembl.org/Prunus_dulcis/Info/Annotation/
3760	Prunus persica	Rosales	Angiosperms (eudicots-Fabids)	Peach	225	Ppersica_298_v2.1.protein	47089	Phytozome13	https://doi.org/10.1038/ng.2586	https://phytozome-next.jgi.doe.gov/info/Ppersica_v2_1
57918	Fragaria vesca	Rosales	Angiosperms (eudicots-Fabids)	Wild strawberry	218	Fvesca_677_v4.0.a2.protein	64597	Phytozome13	https://doi.org/10.1038/s41438-019-0142-6	https://phytozome-next.jgi.doe.gov/info/Fvesca_v4_0_a2
74649	Rosa chinensis	Rosales	Angiosperms (eudicots-Fabids)	Chinese rose	512	Rosa_chinensis.RchiOBHm-V2.pep.all	45464	ensemblplants	https://doi.org/10.1038/s41588-018-0110-3	https://plants.ensembl.org/Rosa_chinensis/Info/Annotation/
4047	Coriandrum sativum	Apiales	Angiosperms (eudicots-Asterids)	Coriander	2118	Coriandrum_sativum_pep	40747		10.1111/pbi.13310	10.1111/pbi.13310
4054	Panax ginseng	Apiales	Angiosperms (eudicots-Asterids)	Asian Ginseng	3414	Ginseng.all.maker.proteins.renamed	42006		https://doi.org/10.1093/gigascience/gix093	https://doi.org/10.1093/gigascience/gix093
4039	Daucus carota	Apiales	Angiosperms (eudicots-Asterids)	Wild carrot	416	Dcarota_388_v2.0.protein	32118	Phytozome13	https://doi.org/10.1038/ng.3565	https://phytozome-next.jgi.doe.gov/info/Dcarota_v2_0
72917	Erigeron canadensis	Asterales	Angiosperms (eudicots-Asterids)		426	protein	34584	NCBI	https://www.ncbi.nlm.nih.gov/data-hub/genome/GCF_010389155.1/	https://www.ncbi.nlm.nih.gov/data-hub/genome/GCF_010389155.1/
192012	Mikania micrantha	Asterales	Angiosperms (eudicots-Asterids)	Bitter vine	1800	protein	46329	NCBI	https://www.ncbi.nlm.nih.gov/data-hub/genome/GCA_009363875.1/	https://www.ncbi.nlm.nih.gov/data-hub/genome/GCA_009363875.1/
4232	Helianthus annuus	Asterales	Angiosperms (eudicots-Asterids)	Common sunflower	2987	Hannuus_494_r1.2.protein	52243	Phytozome13	https://doi.org/10.1038/nature22380	https://phytozome-next.jgi.doe.gov/info/Hannuus_r1_2
4236	Lactuca sativa	Asterales	Angiosperms (eudicots-Asterids)	Lettuce	2382	Lsativa_467_v5.protein	62656	Phytozome13	https://doi.org/10.1038/ncomms14953	https://phytozome-next.jgi.doe.gov/info/Lsativa_V8
4265	Cynara cardunculus	Asterales	Angiosperms (eudicots-Asterids)	Cardoon	721	Cynara_cardunculus.CcrdV1.pep.all	26505	ensemblplants	http://doi.org/10.1038/srep19427	https://plants.ensembl.org/Cynara_cardunculus/Info/Annotation/
16922	Camptotheca acuminata	Cornales	Angiosperms (eudicots-Asterids)		403	cac_hc_gene_models.pep	40332		doi: 10.1093/gigascience/gix065	doi: 10.1093/gigascience/gix065
16924	Davidia involucrata	Cornales	Angiosperms (eudicots-Asterids)	Dove-tree	1169	GWHABJS00000000.Protein	72423		https://doi.org/10.1111/1755-0998.13138	https://doi.org/10.1111/1755-0998.13138
161873	Nyssa yunnanensis	Cornales	Angiosperms (eudicots-Asterids)		1474	Nyssa_yunnanensis.pep	39803		https://doi.org/10.46471/gigabyte.4	https://doi.org/10.46471/gigabyte.4
561372	Nyssa sinensis	Cornales	Angiosperms (eudicots-Asterids)		1000	protein	36241	NCBI	https://www.ncbi.nlm.nih.gov/data-hub/genome/GCA_008638375.1/	https://www.ncbi.nlm.nih.gov/data-hub/genome/GCA_008638375.1/
60124	Hydrangea quercifolia	Cornales	Angiosperms (eudicots-Asterids)	Oakleaf hydrangea	825	Hquercifolia_589_v1.1.protein	47526	Phytozome13	Principal Collaborators: Leslie Goertzen (email: goertzen AT auburn DOT edu) Jane Grimwood (HudsonAlpha) (email: jgrimwood AT hudsonalpha DOT org) Jeremy Schmutz (HudsonAlpha/JGI) (email: jschmutz AT hudsonalpha DOT org)	https://phytozome-next.jgi.doe.gov/info/Hquercifolia_v1_1
3772	Roridula gorgonias	Ericales	Angiosperms (eudicots-Asterids)		284	R_gorgonias.proteins	22655		https://doi.org/10.1186/s13104-020-05254-4	https://doi.org/10.1186/s13104-020-05254-4
4442	Camellia sinensis	Ericales	Angiosperms (eudicots-Asterids)	Tea plant	3105	protein	76698	NCBI	https://www.ncbi.nlm.nih.gov/datasets/genomes/?taxon=4442&utm_source=gquery&utm_medium=referral	https://www.ncbi.nlm.nih.gov/data-hub/genome/GCA_013676235.1/
59776	Clethra arborea	Ericales	Angiosperms (eudicots-Asterids)		511	C_arborea.proteins	31129		https://doi.org/10.1186/s13104-020-05254-4	https://doi.org/10.1186/s13104-020-05254-4
69266	Vaccinium corymbosum	Ericales	Angiosperms (eudicots-Asterids)	Northern highbush blueberry	1679	V_corymbosum_v1.0_proteins_	128559		https://doi.org/10.1093/gigascience/giz012	https://doi.org/10.1093/gigascience/giz012
227308	Diospyros oleifera	Ericales	Angiosperms (eudicots-Asterids)		812	Dol.pep	30530		doi: 10.1093/gigascience/giz164	doi: 10.1093/gigascience/giz164
229202	Vaccinium darrowii	Ericales	Angiosperms (eudicots-Asterids)	Darrow's blueberry	582	Vdarrowii_700_v1.2.protein_primaryTranscriptOnly	34809	Phytozome13	https://doi.org/10.1038/s41438-021-00641-9	https://phytozome-next.jgi.doe.gov/info/Vdarrowii_v1_2
321363	Rhododendron delavayi	Ericales	Angiosperms (eudicots-Asterids)		883	Rhododendron_delavayi.protein	32938		https://doi.org/10.3389/fgene.2020.00812	https://doi.org/10.3389/fgene.2020.00812
3625	Actinidia chinensis	Ericales	Angiosperms (eudicots-Asterids)	golden kiwifruit	550	Actinidia_chinensis.Red5_PS1_1.69.0.pep.all	33117	ensemblplants	http://doi.org/10.1186/s12864-018-4656-3	http://plants.ensembl.org/Actinidia_chinensis/Info/Annotation/
13443	Coffea arabica	Gentianales	Angiosperms (eudicots-Asterids)	Arabic coffee	1100	protein	67222	NCBI	https://www.ncbi.nlm.nih.gov/data-hub/genome/GCF_003713225.1/	https://www.ncbi.nlm.nih.gov/data-hub/taxonomy/13443/
28527	Chiococca alba	Gentianales	Angiosperms (eudicots-Asterids)		558	snowberry_final_asm.working_models.pep	49586		https://doi.org/10.1093/dnares/dsaa013	https://doi.org/10.1093/dnares/dsaa013
49369	Coffea eugenioides	Gentianales	Angiosperms (eudicots-Asterids)		700	protein	38150	NCBI	https://www.ncbi.nlm.nih.gov/data-hub/genome/GCF_003713205.1/	https://www.ncbi.nlm.nih.gov/data-hub/genome/GCF_003713205.1/
157934	Ophiorrhiza pumila	Gentianales	Angiosperms (eudicots-Asterids)		439	Opu_r1.4_pep	32389		https://doi.org/10.1038/s41467-020-20508-2	https://doi.org/10.1038/s41467-020-20508-2
49390	Coffea canephora	Gentianales	Angiosperms (eudicots-Asterids)	Robusta coffee	566	Coffea_canephora.AUK_PRJEB4211_v1.pep.all	25574	ensemblplants	http://doi.org/10.1126/science.1255274	https://plants.ensembl.org/Coffea_canephora/Info/Annotation/
4151	Antirrhinum majus	Lamiales	Angiosperms (eudicots-Asterids)	Snapdragon	520	snapdragon_IGDBV1.pros	51737		https://doi.org/10.1038/s41477-018-0349-9	https://doi.org/10.1038/s41477-018-0349-9
4182	Sesamum indicum	Lamiales	Angiosperms (eudicots-Asterids)	Sesame	275	Sesamum_indicum.S_indicum_v1.0.pep.all	25172	ensemblplants	http://doi.org/10.1186/gb-2014-15-2-r39	https://plants.ensembl.org/Sesamum_indicum/Info/Annotation/#assembly
374723	Phtheirospermum japonicum	Lamiales	Angiosperms (eudicots-Asterids)		1200	protein	30330	NCBI	https://www.ncbi.nlm.nih.gov/data-hub/genome/GCA_014905375.1/	https://www.ncbi.nlm.nih.gov/data-hub/genome/GCA_014905375.1/
2588923	Lindenbergia philippensis	Lamiales	Angiosperms (eudicots-Asterids)		426	Lphilippensis_689_v1.1.protein_primaryTranscriptOnly	26721	Phytozome13	Principal Collaborators: Jim Leebens-Mack (GA) (email: jleebensmack AT uga DOT edu) Jeremy Schmutz (HudsonAlpha/JGI), (email: jschmutz AT hudsonalpha DOT org)	https://phytozome-next.jgi.doe.gov/info/Lphilippensis_v1_1
13748	Utricularia gibba	Lamiales	Angiosperms (eudicots-Asterids)		100	Ugibba_pep.fa	25509		https://doi.org/10.1038/nature12132	https://zenodo.org/record/3268745#.Ya8v3NBByF6
192259	Genlisea aurea	Lamiales	Angiosperms (eudicots-Asterids)		43	Genlisea_aurea_pep	17685	NCBI	https://doi.org/10.1186/1471-2164-14-476	https://www.ncbi.nlm.nih.gov/genome/?term=txid192259[Organism:noexp]
192314	Utricularia reniformis	Lamiales	Angiosperms (eudicots-Asterids)		302	Urenif_pep.fa	42582		doi.org/10.5281/zenodo.3268745	https://zenodo.org/record/3268745#.Ya8v3NBByF6
4146	Olea europaea	Lamiales	Angiosperms (eudicots-Asterids)	Olive	1135	Oeuropaea_451_v1.0.protein	50684	Phytozome13	https://doi.org/10.1073/pnas.1708621114	https://phytozome-next.jgi.doe.gov/info/Oeuropaea_v1_0
4155	Mimulus guttatus	Lamiales	Angiosperms (eudicots-Asterids)	Seep monkeyflower	308	MguttatusTOL_551_v5.0.protein	33791	Phytozome13	https://doi.org/10.1073/pnas.1319032110	https://phytozome-next.jgi.doe.gov/info/Mguttatus_v2_0
4170	Striga asiatica	Lamiales	Angiosperms (eudicots-Asterids)	Asiatic witchweed	461	SGA2.02_all_proteins	34577		https://doi.org/10.1016/j.cub.2019.07.086	https://datadryad.org/stash/dataset/doi:10.5061/dryad.53t3574
472368	Boea hygrometrica	Lamiales	Angiosperms (eudicots-Asterids)		1521	Boea_hygrometrica_pep	47778	NCBI	https://doi.org/10.1073/pnas.1505811112	https://www.ncbi.nlm.nih.gov/datasets/genomes/?acc=GCA_001598015.1
4084	Solanum pimpinellifolium	Solanales	Angiosperms (eudicots-Asterids)		807	SPI_r1.1.pep	71945		https://doi.org/10.1038/s41467-020-19682-0	https://solgenomics.net/organism/Solanum_pimpinellifolium/genome
4096	Nicotiana sylvestris	Solanales	Angiosperms (eudicots-Asterids)	Woodland tobacco	2200	protein	48160	NCBI	https://www.ncbi.nlm.nih.gov/data-hub/genome/GCF_000393655.1/	https://www.ncbi.nlm.nih.gov/data-hub/genome/GCF_000393655.1/
4097	Nicotiana tabacum	Solanales	Angiosperms (eudicots-Asterids)	Cultivated tobacco	4695	Nitab-v4.5_proteins_Edwards2017	69500		https://doi.org/10.1186/s12864-017-3791-6	https://solgenomics.net/organism/Nicotiana_tabacum/genome
4100	Nicotiana benthamiana	Solanales	Angiosperms (eudicots-Asterids)	Benthi	2460	Niben101_annotation.proteins.fasta	57140		https://doi.org/10.1094/MPMI-06-12-0148-TA	https://solgenomics.net/organism/Nicotiana_benthamiana/genome
4111	Solanum melongena	Solanales	Angiosperms (eudicots-Asterids)	Eggplant	1210	Eggplant_V4.1_protein.function	34916		https://doi.org/10.1038/s41598-019-47985-w	https://doi.org/10.1038/s41598-019-47985-w
28526	Solanum pennellii	Solanales	Angiosperms (eudicots-Asterids)		942	Spenn-v2-aa-annot	48923		https://doi.org/10.1038/ng.3046	https://solgenomics.net/ftp/genomes/Solanum_pennellii/
55890	Petunia axillaris subsp. parodii	Solanales	Angiosperms (eudicots-Asterids)		1220	Petunia_axillaris_v1.6.2_proteins	32928		https://doi.org/10.1038/nplants.2016.74	https://solgenomics.net/organism/Petunia_axillaris/genome
80379	Capsicum chinense	Solanales	Angiosperms (eudicots-Asterids)		2173	protein	34974		DOI: 10.1186/s13059-017-1341-9	DOI: 10.1186/s13059-017-1341-9
212142	Petunia integrifolia subsp. inflata	Solanales	Angiosperms (eudicots-Asterids)		1290	Petunia_inflata_v1.0.1_proteins	36697		https://doi.org/10.1038/nplants.2016.74	https://solgenomics.net/organism/Petunia_inflata/genome
132261	Cuscuta campestris	Solanales	Angiosperms (eudicots-Asterids)	Field dodder	474	cucam_0.32.annot.protein	53203		https://doi.org/10.1038/s41467-018-04344-z	https://www.plabipd.de/project_cuscuta2/start.ep
267555	Cuscuta australis	Solanales	Angiosperms (eudicots-Asterids)	Australian dodder	265	Cuscuta_pep	19671		https://doi.org/10.1038/s41467-018-04721-8	http://groups.english.kib.cas.cn/epb/dgd/Download/201711/t20171101_386248.html
35885	Ipomoea triloba	Solanales	Angiosperms (eudicots-Asterids)	Aiea morning glory	459	Ipomoea_triloba.ASM357664v1.pep.all	47019	ensemblplants	https://doi.org/10.1038/s41467-018-06983-8	https://plants.ensembl.org/Ipomoea_triloba/Info/Annotation/
4072	Capsicum annuum	Solanales	Angiosperms (eudicots-Asterids)	Peppers	3045	Capsicum_annuum.ASM51225v2.pep.all	35845	ensemblplants	http://doi.org/10.1038/ng.2877	https://plants.ensembl.org/Capsicum_annuum/Info/Annotation/
4081	Solanum lycopersicum	Solanales	Angiosperms (eudicots-Asterids)	Tomato	822	Slycopersicum_514_ITAG3.2.protein	35768	Phytozome13	https://doi.org/10.1101/767764	https://phytozome-next.jgi.doe.gov/info/Slycopersicum_ITAG4_0
4113	Solanum tuberosum	Solanales	Angiosperms (eudicots-Asterids)	Potato	766	Stuberosum_448_v4.03.protein	56215	Phytozome13	https://doi.org/10.1038/nature10158	https://phytozome-next.jgi.doe.gov/info/Stuberosum_v4_03
49451	Nicotiana attenuata	Solanales	Angiosperms (eudicots-Asterids)	Coyote tobacco	2352	Nicotiana_attenuata.NIATTr2.pep.all	33320	ensemblplants	https://doi.org/10.1073/pnas.1700073114	https://plants.ensembl.org/Nicotiana_attenuata/Info/Index
4362	Dionaea muscipula	Caryophyllales	Angiosperms (eudicots)	Venus flytrap	1500	Dm_proteins	21135		https://doi.org/10.1016/j.cub.2020.04.051	https://doi.org/10.1016/j.cub.2020.04.051
16681	Drosera spatulata	Caryophyllales	Angiosperms (eudicots)	Spoon-leaved sundew	238	Ds_proteins	18111		https://doi.org/10.1016/j.cub.2020.04.051	DOI:https://doi.org/10.1016/j.cub.2020.04.051
173386	Aldrovanda vesiculosa	Caryophyllales	Angiosperms (eudicots)	Waterwheel plant	420	Av_proteins	25123		https://doi.org/10.1016/j.cub.2020.04.051	https://doi.org/10.1016/j.cub.2020.04.051
176265	Selenicereus undatus	Caryophyllales	Angiosperms (eudicots)	Dragon fruit	1410	pep	27735		https://doi.org/10.1038/s41438-021-00612-0	https://doi.org/10.1038/s41438-021-00612-0
224144	Suaeda aralocaspica	Caryophyllales	Angiosperms (eudicots)		441	Suaeda_aralocaspica_v1.0.protein	29604		http://dx.doi.org/10.5524/100646	http://gigadb.org/dataset/view/id/100646/File_page/2/File_sort/date_stamp
996330	Portulaca amilis	Caryophyllales	Angiosperms (eudicots)		403	Pamilis_692_v1.0.protein_primaryTranscriptOnly	52037	Phytozome13	https://doi.org/10.1093/plphys/kiac116	https://phytozome-next.jgi.doe.gov/info/Pamilis_v1_0
161934	Beta vulgaris	Caryophyllales	Angiosperms (eudicots)	Beet	528	Bvulgaris_548_EL10_1.0.protein	24255	Phytozome13	https://doi.org/10.1101/2020.09.15.298315	https://phytozome-next.jgi.doe.gov/info/Bvulgaris_EL10_1_0
28502	Amaranthus hypochondriacus	Caryophyllales	Angiosperms (eudicots)	Prince's-feather	404	Ahypochondriacus_459_v2.1.protein	23879	Phytozome13	https://doi.org/10.3835/plantgenome2015.07.0062	https://phytozome-next.jgi.doe.gov/info/Ahypochondriacus_v2_1
3562	Spinacia oleracea	Caryophyllales	Angiosperms (eudicots)	Spinach	907	Soleracea_575_Spov3.protein	34875	Phytozome13	https://doi.org/10.1002/tpg2.20101	https://phytozome-next.jgi.doe.gov/info/Soleracea_Spov3
63459	Chenopodium quinoa	Caryophyllales	Angiosperms (eudicots)	Quinoa	1354	Cquinoa_392_v1.0.protein	44776	Phytozome13	https://doi.org/10.1038/nature21370	https://phytozome-next.jgi.doe.gov/info/Cquinoa_v1_0
3775	Cephalotus follicularis	Oxalidales	Angiosperms (eudicots)		1603	Cephalotus_follicularis.v3.pep	36503		https://doi.org/10.1038/s41559-016-0059	https://datadryad.org/stash/dataset/doi:10.5061/dryad.50tq3
45171	Paeonia suffruticosa	Saxifragales	Angiosperms (eudicots)		13793	final.sort.psu.cds	35687		https://doi.org/10.1002/ece3.5965	https://doi.org/10.1002/ece3.5965
242839	Rhodiola crenulata	Saxifragales	Angiosperms (eudicots)		344	Rhodiola_crenulata.pep	31517		doi:10.1093/gigascience/gix033	doi:10.1093/gigascience/gix033
1670617	Kalanchoe laxiflora	Saxifragales	Angiosperms (eudicots)	Milky Widow’s Thrill	419	Klaxiflora_309_v1.1.protein	69177	Phytozome13	Principal Collaborator: Jerry Tuskan (ORNL) (email: gtk AT ornl DOT gov) and Xiaohan Yang (email: yangx AT ornl DOT gov) JGI Contact and the Kalanchoe laxiflora Genome Sequencing Project coordinator: Jeremy Schmutz (email: jschmutz AT hudsonalpha DOT org)	https://phytozome-next.jgi.doe.gov/info/Klaxiflora_v1_1
63787	Kalanchoe fedtschenkoi	Saxifragales	Angiosperms (eudicots)	Lavender scallops	250	Kfedtschenkoi_382_v1.1.protein	45190	Phytozome13	https://doi.org/10.1038/s41467-017-01491-7	https://phytozome-next.jgi.doe.gov/info/Kfedtschenkoi_v1_1
96939	Vitis riparia	Vitales	Angiosperms (eudicots)	Riverbank grape	500	protein	39906	NCBI	https://www.ncbi.nlm.nih.gov/data-hub/genome/GCF_004353265.1/	https://www.ncbi.nlm.nih.gov/data-hub/genome/GCF_004353265.1/
103349	Vitis rotundifolia	Vitales	Angiosperms (eudicots)	Muscadine	460	VITMroTrayshed_v2.0.protein	83873		https://doi.org/10.1038/s41467-020-16700-z	http://www.grapegenomics.com/pages/Vari/
103353	Vitis arizonica	Vitales	Angiosperms (eudicots)		604	VITVarB40-14_v1.1.protein	56099		https://doi.org/10.1038/s41467-020-16700-z	http://www.grapegenomics.com/pages/Vari/
345143	Tetrastigma voinierianum	Vitales	Angiosperms (eudicots)		2800	tetra.m500.pilon3.rnd3.GAAS.proteins	49376	NCBI	https://doi.org/10.1016/j.cub.2020.12.045	https://doi.org/10.1016/j.cub.2020.12.045
29760	Vitis vinifera	Vitales	Angiosperms (eudicots)	Common Grape	483	Vvinifera_457_v2.1.protein	55564	Phytozome13	https://doi.org/10.1038/nature06148	https://phytozome-next.jgi.doe.gov/info/Vvinifera_v2_1
13333	Amborella trichopoda	Amborellales	Angiosperms (basal)		701	Atrichopoda_291_v1.0.protein	26846	Phytozome13	https://doi.org/10.1126/science.1241089	https://phytozome-next.jgi.doe.gov/info/Atrichopoda_v1_0
4428	Ceratophyllum demersum	Ceratophyllales	Angiosperms (basal)	Coontail	733	56572-CDS-prot	25373		https://doi.org/10.1038/s41477-020-0594-6	https://doi.org/10.1038/s41477-020-0594-6
580376	Persea americana var. drymifolia	Laurales	Angiosperms (basal)	Avocado	668	29305-CDS-prot	22446		https://doi.org/10.1073/pnas.1822129116	https://doi.org/10.1073/pnas.1822129116
4414	Euryale ferox	Nymphaeales	Angiosperms (basal)	Prickly waterlily	725	56574-CDS-prot	40049		https://doi.org/10.1038/s41477-020-0594-6	https://doi.org/10.1038/s41477-020-0594-6
210225	Nymphaea colorata	Nymphaeales	Angiosperms (basal)	Water lilly	404	Ncolorata_566_v1.2.protein	43975	Phytozome13	https://doi.org/10.1038/s41586-019-1852-5	https://phytozome-next.jgi.doe.gov/info/Ncolorata_v1_2
419125	Nymphaea thermarum	Nymphaeales	Angiosperms (basal)		368	GCA_011799765.1_ASM1179976v1_protein	24561	NCBI	https://doi.org/10.1073/pnas.1922873117	https://www.ncbi.nlm.nih.gov/assembly/GCA_011799765.1
3469	Papaver somniferum	Ranunculales	Angiosperms (basal)	Opium poppy	2715	Papaver_somniferum.ASM357369v1.pep.all	41770	ensemblplants	http://doi.org/10.1126/science.aat4096	http://plants.ensembl.org/Papaver_somniferum/Info/Annotation/#assembly
39325	Kingdonia uniflora	Ranunculales	Angiosperms (basal)		1000	protein	43300	NCBI	https://www.ncbi.nlm.nih.gov/data-hub/genome/GCA_014058105.1/	https://www.ncbi.nlm.nih.gov/data-hub/genome/GCA_014058105.1/
46969	Thalictrum thalictroides	Ranunculales	Angiosperms (basal)	Rue-anemone	243	protein	33624	NCBI	https://www.ncbi.nlm.nih.gov/data-hub/genome/GCA_013358455.1/	https://www.ncbi.nlm.nih.gov/data-hub/genome/GCA_013358455.1/
261450	Coptis chinensis	Ranunculales	Angiosperms (basal)		936	protein	40011	NCBI	https://www.ncbi.nlm.nih.gov/data-hub/genome/GCA_015680905.1/	https://www.ncbi.nlm.nih.gov/data-hub/genome/GCA_015680905.1/
337451	Cinnamomum kanehirae	Laurales	Angiosperms	Stout camphor tree	725	Ckanehirae_531_v3.protein	27899	Phytozome13	https://doi.org/10.1038/s41477-018-0337-0	https://phytozome-next.jgi.doe.gov/info/Ckanehirae_v3
218851	Aquilegia coerulea	Ranunculales	Angiosperms	Rocky Mountain columbine	303	Acoerulea_322_v3.1.protein	43550	Phytozome13	https://doi.org/10.7554/eLife.36426	https://phytozome-next.jgi.doe.gov/info/Acoerulea_v3_1
56857	Macleaya cordata	Ranunculales	Angiosperms	Five-seeded plume-poppy	378	Macleaya_cordata_pep	21911	NCBI	https://doi.org/10.1016/j.molp.2017.05.007	https://www.ncbi.nlm.nih.gov/assembly/GCA_002174775.1/

## Sheet: Supp table 2
Supplementary table 2. Number of receptor genes in each species.
Species	LRR-RLK-I	LRR-RLK-II	LRR-RLK-III	LRR-RLK-IV	LRR-RLK-V	LRR-RLK-VI_1	LRR-RLK-VI_2	LRR-RLK-VII	LRR-RLK-VIII_1	LRR-RLK-VIII_2	LRR_IX	LRR-RLK-Xa	LRR-RLK-Xb	LRR-RLK-XI	LRR-RLK-XII	LRR-RLK-XIIIa	LRR-RLK-XIIIb	LRR-RLK-XIV	LRR-RLK-XV	LRR-RLK-XVI	LRR-RLK (total)	LRR-RLP	LysM-RLK	LysM-RLP	NB-ARC
Cyanophora paradoxa	1	0	0	0	0	0	0	0	0	0	0	0	0	0	0	0	0	0	0	0	1	0	0	0	0
Chondrus crispus	0	0	0	0	0	0	0	0	0	0	0	0	0	0	0	0	0	0	0	0	0	0	0	0	48
Porphyra umbilicalis	0	0	0	0	0	0	0	0	0	0	0	0	0	0	0	0	0	0	0	0	0	0	0	0	20
Cyanidioschyzon merolae	0	0	0	0	0	0	0	0	0	0	0	0	0	0	0	0	0	0	0	0	0	0	0	1	0
Galdieria phlegrea	0	0	0	0	0	0	0	0	0	0	0	0	0	0	0	0	0	0	0	0	0	1	0	0	0
Galdieria sulphuraria	0	0	0	0	0	0	0	0	0	0	0	0	0	0	0	0	0	0	0	0	0	0	0	1	0
Micromonas commoda	0	0	0	0	0	0	0	0	0	0	0	0	0	0	0	0	0	0	0	0	0	0	0	0	0
Micromonas pusilla CCMP1545	0	0	0	0	0	0	0	0	0	0	0	0	0	0	0	0	0	0	0	0	0	0	0	3	0
Ostreococcus tauri	0	0	0	0	0	0	0	0	0	0	0	0	0	0	0	0	0	0	0	0	0	0	0	1	0
Ostreococcus lucimarinus CCE9901	0	0	0	0	0	0	0	0	0	0	0	0	0	0	0	0	0	0	0	0	0	0	0	2	0
Coccomyxa subellipsoidea C-169	0	0	0	0	0	0	0	0	0	2	0	0	1	0	0	0	0	0	0	0	3	2	0	0	0
Botryococcus braunii	4	0	0	0	0	0	0	0	1	0	1	0	0	0	0	0	0	0	0	0	6	3	0	2	9
Chromochloris zofingiensis	0	0	0	0	0	0	0	0	0	0	0	0	0	0	0	0	0	0	0	0	0	2	0	1	5
Dunaliella salina	0	0	0	0	0	0	0	0	0	0	0	0	0	0	0	0	0	0	0	0	0	2	0	0	0
Volvox carteri	0	0	0	0	0	0	0	0	0	0	0	0	0	0	0	0	0	0	0	0	0	0	0	5	0
Chlamydomonas schloesseri	0	0	0	0	0	0	0	0	0	0	0	0	0	0	0	0	0	0	0	0	0	1	0	6	0
Chlamydomonas eustigma	0	0	0	0	0	0	0	0	0	0	1	0	0	0	0	0	0	0	0	0	1	4	0	0	0
Chlamydomonas incerta	0	0	0	0	0	0	0	0	0	0	0	0	0	0	0	0	0	0	0	0	0	1	0	10	0
Chlamydomonas reinhardtii CC3269	0	0	0	0	0	0	0	0	0	0	0	0	0	0	0	0	0	0	0	0	0	1	0	5	0
Klebsormidium nitens	2	4	0	0	4	0	0	0	3	3	0	0	3	0	1	0	0	0	0	0	20	6	0	5	3
Mesostigma viride	0	0	0	0	0	0	0	0	0	0	0	0	0	0	0	0	0	0	0	0	0	0	0	3	0
Chlorokybus atmophyticus	0	0	0	0	0	0	0	0	0	0	3	0	0	0	0	0	0	0	0	0	3	0	0	3	1
Chara braunii	5	0	0	0	1	0	0	0	6	2	1	0	0	0	0	0	0	0	0	0	15	2	0	8	20
Spirogloea muscicola	7	6	0	0	2	0	0	0	5	4	5	0	2	5	0	1	0	0	1	0	38	15	0	15	0
Mesotaenium endlicherianum	2	2	0	0	1	0	0	0	5	1	4	0	3	0	0	2	1	0	0	0	21	1	0	6	0
Penium margaritaceum	1	2	0	0	2	0	0	1	39	0	11	0	3	0	0	8	4	0	1	0	72	14	0	31	0
Marchantia polymorpha	11	3	6	0	1	1	0	2	21	14	2	1	6	20	0	5	2	2	1	1	99	54	3	2	24
Marchantia paleacea	10	3	6	0	1	0	0	2	23	8	2	1	7	20	0	5	1	2	1	0	92	31	4	3	26
Anthoceros agrestis	19	2	4	0	1	1	0	3	44	5	3	1	4	16	2	1	1	2	0	0	109	13	3	2	4
Anthoceros punctatus	20	3	4	0	1	1	0	1	39	3	2	1	3	14	2	1	1	1	0	1	98	12	4	3	3
Anthoceros angustus	7	2	5	0	0	1	0	5	16	1	1	1	4	13	1	1	1	1	0	0	60	10	4	1	3
Sphagnum fallax	19	8	17	0	6	2	0	5	20	57	4	2	15	25	0	6	1	3	1	0	191	19	7	7	207
Sphagnum magellanicum	25	8	17	0	6	2	0	3	24	58	4	2	15	26	0	9	2	3	1	0	205	12	7	6	121
Fontinalis antipyretica	6	3	9	0	4	0	0	4	10	9	3	1	10	9	0	6	4	2	1	2	83	13	6	2	29
Ceratodon purpureus	13	5	12	2	5	1	0	4	19	62	5	2	14	23	0	10	3	2	1	2	185	30	13	4	169
Physcomitrium patens	13	9	21	2	6	1	0	6	21	26	5	3	16	13	0	15	6	5	1	2	171	15	7	7	84
Selaginella moellendorffii	0	4	13	1	1	3	0	3	4	3	4	3	14	21	1	4	2	2	1	0	84	17	3	5	13
Ceratopteris richardii	23	6	36	1	9	1	4	7	30	3	10	6	18	40	4	11	6	3	2	0	220	24	7	2	88
Azolla filiculoides	3	4	25	2	4	0	1	5	12	1	5	3	13	19	0	6	6	2	3	0	114	28	5	4	1
Salvinia cucullata	1	4	21	2	4	2	0	7	7	1	6	3	11	20	0	6	4	1	4	0	104	17	3	3	6
Gnetum montanum	6	5	19	1	8	2	1	4	11	2	9	3	8	39	12	5	1	2	2	0	140	42	8	5	144
Ginkgo biloba	6	5	22	1	2	2	1	4	13	3	4	4	14	54	93	4	3	4	3	4	246	97	12	4	214
Sequoiadendron giganteum	9	6	20	2	0	2	1	3	16	2	4	2	9	66	105	8	0	2	2	1	260	100	14	10	642
Sequoia sempervirens	32	15	49	3	3	1	6	12	48	2	16	3	49	214	342	17	4	3	4	4	827	545	42	21	2826
Thuja plicata	16	7	23	2	3	2	2	4	17	10	3	2	13	63	91	3	1	1	2	4	269	144	17	5	512
Abies alba	0	3	6	2	0	0	0	2	1	0	3	1	2	8	1	1	0	1	1	1	33	13	3	4	27
Picea abies	11	7	12	2	2	1	1	4	6	0	4	2	11	56	64	2	1	0	3	1	190	89	9	2	431
Pseudotsuga menziesii	39	6	20	2	3	2	1	6	17	4	5	4	18	30	91	4	14	2	3	1	272	46	13	11	350
Pinus lambertiana	21	7	15	2	3	2	2	4	6	2	5	1	13	75	79	3	3	1	4	1	249	50	8	5	470
Pinus taeda	53	6	15	2	2	0	2	4	8	2	6	7	9	142	155	7	5	4	2	0	431	121	11	3	1030
Amborella trichopoda	6	7	20	1	3	3	1	4	6	3	4	2	10	23	12	3	3	1	2	1	115	35	8	5	77
Euryale ferox	31	21	67	3	16	10	6	15	6	22	15	5	21	58	18	5	6	2	7	1	335	22	13	8	122
Nymphaea colorata	24	9	26	1	8	4	4	8	6	21	6	2	10	31	84	2	4	1	3	1	255	31	8	2	159
Nymphaea thermarum	8	9	28	1	6	4	3	8	4	4	6	2	10	29	16	2	2	1	3	1	147	40	5	3	117
Ceratophyllum demersum	2	7	38	4	7	5	3	9	6	2	10	1	11	26	1	0	1	2	1	1	137	18	4	1	24
Persea americana var. drymifolia	2	11	36	3	1	4	2	6	6	4	4	1	6	27	5	3	3	2	1	1	128	32	11	5	31
Cinnamomum micranthum f. kanehirae	7	13	44	3	4	5	4	6	10	14	8	3	10	45	132	3	3	1	2	1	318	119	16	7	346
Kingdonia uniflora	3	9	25	1	4	2	4	6	5	7	4	1	11	28	51	4	2	2	3	1	173	31	14	4	97
Macleaya cordata	3	8	16	1	4	3	3	5	6	6	3	2	10	27	14	3	2	3	3	1	123	19	9	2	31
Papaver somniferum	6	13	39	2	7	4	6	10	8	14	6	2	12	47	35	4	4	4	4	0	227	45	15	3	44
Coptis chinensis	0	1	22	2	5	4	4	4	4	14	3	2	3	16	3	1	1	2	0	0	91	50	10	5	59
Thalictrum thalictroides	3	8	23	1	4	4	1	5	3	9	3	2	7	26	5	1	2	2	2	0	111	22	10	3	40
Aquilegia coerulea	2	11	24	1	5	5	3	5	6	18	3	2	11	26	75	2	3	2	3	1	208	44	12	2	210
Acorus americanus	3	9	31	2	8	4	3	7	6	11	4	3	9	28	32	4	4	2	3	0	173	47	7	4	108
Zostera marina	10	8	31	1	7	4	0	4	3	8	6	1	9	20	6	2	3	2	1	0	126	13	3	1	19
Zostera muelleri	3	11	19	0	7	6	3	4	5	27	10	2	10	20	8	4	7	3	1	0	150	23	5	3	69
Spirodela polyrhiza	20	7	28	2	5	4	2	7	8	12	5	3	9	22	9	4	2	2	4	1	156	18	4	1	72
Wolffia australiana	16	5	22	2	2	2	0	4	3	7	4	1	4	20	3	3	5	1	1	0	105	11	3	4	3
Lemna minor	4	1	25	2	3	2	0	7	7	8	4	0	1	13	6	4	0	1	1	0	89	32	4	4	12
Dioscorea alata	3	11	39	1	6	4	8	6	9	12	6	4	9	34	67	3	3	2	3	1	231	119	10	2	345
Dioscorea cayenensis subsp. rotundata	3	10	28	1	5	1	3	5	11	8	4	2	7	32	35	3	3	0	4	2	167	88	9	2	219
Asparagus officinalis	3	10	12	0	8	3	6	5	6	3	6	0	8	25	35	2	2	2	3	1	140	27	5	4	32
Allium sativum	1	10	25	3	9	5	4	4	7	7	11	1	10	24	37	3	3	2	2	0	168	52	12	2	74
Apostasia shenzhenica	1	5	29	1	5	3	1	5	5	1	5	2	11	26	10	1	2	1	3	0	117	15	5	1	14
Vanilla planifolia	3	12	39	1	7	4	2	4	7	6	2	1	6	31	6	2	2	1	3	0	139	16	4	1	9
Phalaenopsis equestris	3	10	32	1	6	3	1	6	7	4	4	1	10	26	14	3	5	3	3	1	143	24	4	2	48
Dendrobium catenatum	3	11	34	2	6	3	3	6	8	8	5	1	13	33	18	2	3	3	4	1	167	23	5	2	133
Zingiber officinale	45	34	129	6	16	12	8	26	28	25	22	10	28	110	54	6	5	8	8	0	580	160	12	5	445
Ensete ventricosum	1	4	44	2	1	0	0	8	2	0	12	2	17	51	20	1	0	0	4	1	170	36	3	1	36
Musa balbisiana	15	16	52	1	10	6	4	4	8	6	8	1	18	48	17	1	1	2	3	0	221	40	8	4	35
Musa acuminata	15	19	63	3	11	7	4	11	14	3	12	1	18	54	37	3	2	4	5	1	287	46	6	5	95
Phoenix dactylifera	2	14	47	2	7	3	8	9	10	7	9	3	12	40	38	5	2	4	4	1	227	37	6	1	160
Cocos nucifera	6	14	37	2	4	3	5	12	7	6	7	2	13	46	41	2	3	3	4	1	218	42	8	1	127
Elaeis guineensis	10	15	44	3	9	3	6	10	8	8	8	3	12	52	60	5	3	4	3	1	267	54	8	1	174
Calamus jenkinsianus	9	17	39	2	4	4	2	5	13	25	8	5	16	50	61	3	3	3	3	0	272	115	9	4	475
Calamus simplicifolius	4	15	38	3	5	3	4	7	12	21	6	4	19	43	32	5	5	1	4	2	233	108	10	2	310
Ananas comosus	4	9	29	2	6	4	4	7	7	3	4	2	9	29	20	2	1	0	2	0	144	58	8	2	150
Carex littledalei	7	6	26	2	5	4	3	7	4	3	5	2	8	26	9	2	1	2	2	0	124	22	3	2	80
Joinvillea ascendens	11	9	30	3	7	3	4	6	10	6	3	2	11	32	48	4	3	2	3	0	197	38	6	2	140
Pharus latifolius	8	12	37	3	10	3	4	9	11	9	4	3	13	41	70	3	3	2	4	0	249	32	6	0	280
Eragrostis curvula	22	19	39	4	12	7	4	10	8	11	4	2	11	29	80	8	5	2	1	0	278	113	5	3	593
Eragrostis tef	13	20	18	3	17	5	4	7	12	5	7	3	22	52	67	8	2	1	6	0	272	40	1	1	106
Cleistogenes songorica	16	20	70	5	22	5	5	14	15	8	6	5	22	66	52	8	7	2	8	1	357	38	9	6	230
Oropetium thomaeum	2	0	4	0	7	0	1	0	1	0	0	0	0	1	0	0	0	0	0	0	16	7	0	4	11
Eleusine coracana	19	22	66	6	19	8	3	15	15	11	6	4	32	68	50	10	6	2	6	0	368	60	11	7	250
Chasmanthium laxum	11	12	37	2	11	4	3	8	9	6	3	3	20	36	61	5	4	1	4	0	240	48	7	1	355
Sorghum bicolor	15	12	35	3	12	3	3	6	10	9	3	3	15	42	63	4	3	2	4	0	247	53	8	3	287
Zea mays	6	16	43	5	15	3	3	8	9	4	5	4	18	43	44	7	5	2	3	0	243	28	9	2	112
Saccharum spontaneum	8	14	55	6	16	3	8	10	8	9	1	6	35	66	56	4	8	5	6	0	324	76	8	2	379
Saccharum hybrid cultivar	5	8	34	1	4	3	5	6	4	3	4	2	9	36	49	3	1	2	4	0	183	27	6	3	160
Miscanthus lutarioriparius	21	27	72	6	25	7	7	11	19	22	7	5	37	58	137	9	8	4	9	0	491	148	11	8	854
Miscanthus sinensis	17	21	57	5	21	7	7	10	17	18	5	6	28	70	165	7	7	3	7	0	478	104	11	4	678
Dichanthelium oligosanthes	4	10	29	2	9	4	2	6	9	8	2	1	11	22	42	4	2	0	4	1	172	35	4	1	156
Digitaria exilis	24	23	57	6	16	9	7	13	19	7	5	8	34	69	87	7	6	3	4	0	404	114	16	15	516
Urochloa fusca	13	13	33	3	12	4	2	7	10	10	2	3	20	35	63	5	3	2	4	0	244	52	6	3	160
Panicum miliaceum	16	22	56	6	13	7	5	12	14	14	6	5	24	66	44	7	6	4	3	0	330	77	9	1	297
Panicum virgatum	20	26	70	6	23	8	7	13	19	25	10	6	33	82	144	9	6	4	8	0	519	110	12	4	736
Panicum hallii	19	13	36	3	12	4	4	7	8	10	3	3	20	40	60	6	3	2	4	0	257	58	7	1	248
Setaria viridis	16	12	35	3	12	3	2	8	9	13	4	3	20	43	82	6	5	2	4	0	282	59	6	3	313
Setaria italica	17	14	36	3	12	4	2	8	10	16	5	3	20	42	89	4	5	2	4	0	296	64	6	3	353
Cenchrus americanus	18	11	24	3	11	3	2	4	7	11	3	3	17	36	64	5	4	1	4	0	231	56	5	4	274
Cenchrus purpureus	54	20	59	6	23	8	4	10	7	19	12	3	33	81	91	8	9	5	9	0	461	194	8	6	964
Bonia amplexicaulis	5	17	57	5	18	7	4	12	13	6	6	7	26	54	56	5	4	2	4	2	310	82	6	2	280
Guadua angustifolia	9	11	29	1	10	3	0	6	8	2	3	1	18	47	87	8	3	1	3	0	250	196	3	1	857
Olyra latifolia	5	11	32	3	11	2	3	9	9	5	3	3	17	37	77	6	3	2	2	0	240	61	4	0	295
Raddia guianensis	2	8	22	3	6	4	2	8	6	4	2	3	15	30	47	4	4	2	3	0	175	45	2	2	118
Leersia perrieri	4	11	35	3	8	4	3	9	10	15	3	3	15	37	66	3	4	0	3	0	236	48	8	2	317
Oryza punctata	8	11	34	3	11	4	3	8	9	11	3	4	16	40	77	2	4	2	2	0	252	56	8	2	275
Oryza meridionalis	9	11	30	3	8	4	1	6	9	13	3	3	14	39	72	2	4	2	1	0	234	59	8	2	159
Oryza brachyantha	12	9	21	2	12	3	2	7	9	16	3	3	16	35	54	2	4	2	3	0	215	42	6	1	235
Oryza longistaminata	14	11	17	2	8	2	3	6	10	19	3	4	16	32	99	2	4	0	2	0	254	108	0	2	518
Oryza glumipatula	5	11	32	3	11	4	2	8	9	12	3	3	17	40	87	2	4	1	2	0	256	75	6	3	381
Oryza glaberrima	9	12	34	2	11	4	2	6	10	16	3	3	18	36	64	2	3	2	3	0	240	53	6	2	248
Oryza sativa	11	12	33	3	11	4	4	9	9	18	3	3	25	42	98	2	3	1	2	0	293	80	6	2	417
Oryza barthii	7	12	22	3	10	3	3	8	10	15	4	2	19	38	85	2	4	2	2	0	251	67	4	1	412
Oryza rufipogon	6	12	31	3	10	4	3	8	9	13	3	3	22	41	84	2	4	1	2	0	261	64	7	4	409
Oryza nivara	7	12	29	3	11	4	3	9	9	10	3	3	19	45	91	2	3	2	2	0	267	66	8	3	398
Oryza meyeriana var. granulata	10	11	30	3	12	4	3	9	9	3	3	2	14	40	24	3	4	1	0	0	185	15	6	2	98
Brachypodium stacei	16	12	33	3	10	4	2	7	9	4	3	3	15	42	45	4	4	1	4	0	221	43	4	4	219
Brachypodium hybridum	36	24	65	6	19	8	4	14	18	9	6	6	32	82	104	6	7	2	7	0	455	91	7	7	484
Brachypodium distachyon	18	12	35	3	9	4	2	7	8	5	3	2	17	40	55	2	3	1	4	0	230	41	4	3	266
Brachypodium mexicanum	24	22	66	5	17	7	4	14	16	11	6	6	28	66	92	7	7	2	8	0	408	105	7	5	499
Brachypodium sylvaticum	23	13	33	3	9	4	2	7	10	6	3	3	16	44	69	6	4	1	6	0	262	65	4	4	389
Secale cereale	22	14	48	3	9	2	5	8	14	6	5	3	31	50	107	4	5	1	9	0	346	101	9	1	512
Hordeum vulgare	20	12	30	3	9	4	2	6	10	7	3	2	21	40	66	5	3	1	4	0	248	76	8	2	347
Thinopyrum intermedium	113	42	81	9	24	10	7	17	52	35	16	8	66	116	456	51	13	1	10	1	1128	524	22	1	3128
Aegilops tauschii	22	11	35	2	9	4	3	5	9	3	5	3	25	34	109	11	5	1	5	0	301	102	6	1	482
Triticum urartu	23	10	16	2	7	2	1	4	8	6	6	1	17	25	111	9	4	1	3	0	256	75	2	1	455
Triticum dicoccoides	35	21	75	5	17	7	5	12	20	8	7	6	44	64	148	12	10	3	10	0	509	179	12	3	914
Triticum turgidum	62	23	70	6	18	8	4	12	29	8	6	5	34	74	206	17	8	0	8	1	599	220	14	3	1111
Triticum spelta	83	31	109	7	27	12	8	14	31	19	9	6	72	111	310	27	15	4	11	1	907	307	26	4	1484
Triticum aestivum	55	19	32	4	20	6	6	6	18	12	8	3	44	35	175	8	9	2	9	1	472	191	9	0	841
Paeonia suffruticosa	0	3	10	1	2	0	2	1	1	1	7	2	9	20	11	1	1	1	1	0	74	30	5	2	66
Rhodiola crenulata	11	5	44	3	9	5	5	6	3	6	8	2	11	20	20	3	2	4	1	1	169	36	12	4	42
Kalanchoe laxiflora	27	23	82	9	16	7	9	12	7	16	16	5	22	52	102	6	4	9	6	2	432	48	16	3	178
Kalanchoe fedtschenkoi	12	12	41	5	9	4	4	6	4	6	7	3	11	27	62	4	2	5	4	1	229	38	4	3	127
Amaranthus hypochondriacus	5	6	29	2	3	3	3	2	10	0	6	0	4	26	11	2	1	1	0	1	115	68	7	2	84
Selenicereus undatus	4	10	43	7	9	5	6	6	7	8	7	0	9	30	9	3	2	2	1	1	169	41	9	4	67
Portulaca amilis	2	13	40	6	9	5	6	6	12	8	8	5	7	37	46	5	1	2	2	2	222	110	7	4	239
Drosera spatulata	2	6	29	3	5	4	4	5	2	1	4	2	6	20	12	2	3	3	2	1	116	29	5	0	48
Dionaea muscipula	3	6	29	3	2	2	2	5	3	2	5	1	7	25	4	3	2	0	2	1	107	29	5	1	39
Aldrovanda vesiculosa	4	10	50	3	4	4	5	11	5	7	9	4	10	21	4	3	7	2	3	1	167	12	7	1	70
Suaeda aralocaspica	3	9	26	4	6	4	4	4	5	5	6	2	7	24	7	2	0	1	2	1	122	13	9	1	55
Beta vulgaris	2	10	28	4	6	4	4	5	11	9	6	3	7	31	17	2	1	1	2	1	154	38	13	2	167
Chenopodium quinoa	9	16	57	8	12	8	6	8	14	14	13	4	17	53	59	4	2	3	4	1	312	70	20	5	268
Spinacia oleracea	5	9	29	4	5	3	4	5	5	7	6	2	5	26	22	2	1	1	3	0	144	23	9	1	67
Hydrangea quercifolia	17	11	43	5	7	5	6	8	10	10	10	1	13	32	91	2	2	4	3	2	282	73	17	5	206
Camptotheca acuminata	7	18	58	7	9	11	11	10	17	17	10	3	20	50	33	5	1	7	4	2	300	85	20	10	149
Davidia involucrata	8	18	52	5	4	4	3	9	5	5	8	4	15	45	32	1	1	4	1	1	225	91	15	7	264
Nyssa yunnanensis	4	7	47	6	3	5	3	11	4	4	7	4	15	60	29	0	2	4	4	2	221	76	14	5	159
Nyssa sinensis	7	20	48	5	8	5	6	10	11	17	10	6	15	46	20	1	3	4	5	1	248	87	18	6	236
Diospyros oleifera	2	12	36	5	6	5	2	6	4	6	8	1	12	30	19	3	2	2	1	2	164	33	13	2	83
Camellia sinensis	3	22	48	8	6	5	7	10	22	23	22	5	11	63	202	4	2	4	2	1	470	216	20	2	708
Roridula gorgonias	3	12	17	4	4	5	3	7	5	3	7	1	10	27	3	0	0	3	2	1	117	29	12	2	61
Clethra arborea	10	8	35	4	5	4	5	6	7	5	5	6	5	27	29	2	0	3	3	0	169	107	18	1	146
Actinidia chinensis	10	22	57	7	9	8	6	10	10	9	14	3	16	56	46	7	3	4	3	3	303	35	13	2	125
Rhododendron delavayi	2	10	32	4	6	5	5	7	11	8	9	3	9	37	59	2	2	0	1	1	213	116	8	2	234
Vaccinium corymbosum	21	54	120	12	17	16	13	25	45	48	27	13	30	114	534	8	8	13	7	4	1129	423	35	19	1116
Vaccinium darrowii	9	14	33	4	5	5	4	6	9	16	8	4	8	33	50	2	2	4	1	1	218	81	6	3	192
Panax ginseng	2	25	73	8	11	3	6	11	6	5	11	6	16	59	33	2	1	6	5	1	290	57	8	6	46
Coriandrum sativum	2	21	51	4	7	4	3	10	7	6	10	3	12	35	41	3	4	3	5	0	231	84	13	2	143
Daucus carota	6	16	55	5	7	6	5	13	5	2	7	4	11	36	32	2	1	4	3	1	221	78	11	2	140
Lactuca sativa	7	17	49	4	7	6	5	6	12	16	6	4	15	38	78	3	2	3	4	2	284	136	14	5	369
Cynara cardunculus	1	9	48	2	4	2	1	5	7	9	5	3	11	34	21	4	0	3	4	2	175	76	12	3	56
Erigeron canadensis	8	14	48	4	7	5	5	8	11	17	12	5	12	43	60	4	3	3	3	2	274	114	12	2	279
Helianthus annuus	8	17	59	7	8	6	5	11	16	27	11	9	15	47	80	7	4	6	3	5	351	160	15	4	331
Mikania micrantha	8	14	59	5	12	5	8	11	19	11	9	10	18	42	48	7	4	1	3	4	298	101	11	5	280
Chiococca alba	4	10	48	8	10	6	5	9	8	6	9	2	13	42	60	4	3	3	3	2	255	56	15	3	431
Ophiorrhiza pumila	1	10	34	4	4	3	3	5	5	12	6	2	10	28	77	2	2	2	1	0	211	36	10	4	306
Coffea canephora	3	9	33	4	6	4	4	5	7	12	6	2	10	33	195	2	2	3	2	1	343	67	10	3	674
Coffea arabica	7	14	59	5	10	6	8	9	10	24	12	7	16	52	229	5	3	5	5	2	488	124	16	6	972
Coffea eugenioides	5	9	35	4	7	4	4	5	7	11	7	4	13	37	220	5	2	3	3	1	386	118	15	3	835
Dorcoceras hygrometricum	4	8	35	3	3	6	3	7	5	6	8	2	9	23	22	2	1	1	2	1	151	21	10	2	79
Antirrhinum majus	3	9	45	4	7	6	9	7	8	7	8	5	12	39	55	3	2	3	3	2	237	31	11	3	240
Erythranthe guttata	3	13	42	2	5	4	2	7	11	11	9	3	11	34	55	3	3	3	2	2	225	42	11	3	355
Olea europaea	4	20	47	5	6	8	6	12	9	7	13	2	12	45	57	3	3	4	5	3	271	64	15	1	271
Sesamum indicum	2	11	42	4	5	5	4	7	10	9	6	3	11	32	27	2	3	4	2	2	191	28	9	4	142
Lindenbergia philippensis	8	11	47	4	5	5	5	9	8	8	8	3	11	37	17	3	2	4	4	2	201	29	10	4	153
Striga asiatica	4	13	44	4	7	4	4	9	5	6	8	3	13	37	11	4	3	2	3	2	186	33	5	1	79
Phtheirospermum japonicum	2	8	40	4	3	5	1	8	5	8	4	1	12	35	25	3	2	3	2	1	172	47	3	1	110
Genlisea aurea	1	7	34	2	4	3	0	2	3	2	6	0	7	14	1	0	2	1	1	0	90	6	3	0	13
Utricularia reniformis	4	19	57	4	9	6	3	9	7	12	14	6	16	27	27	4	7	2	2	1	236	31	4	2	38
Utricularia gibba	3	12	38	6	7	6	1	10	5	10	7	1	8	22	12	4	6	2	1	0	161	14	4	1	34
Ipomoea triloba	7	16	57	5	12	5	5	10	11	29	21	6	13	70	38	3	3	3	2	2	318	103	10	1	382
Cuscuta australis	2	6	30	3	10	3	2	5	5	8	5	3	9	27	6	3	3	1	0	1	132	24	5	1	9
Cuscuta campestris	4	18	46	5	17	5	3	11	8	9	12	4	16	56	10	8	6	2	2	1	243	58	8	2	15
Petunia axillaris subsp. parodii	3	11	43	4	7	5	4	7	10	6	9	5	10	42	18	2	2	4	2	2	196	58	12	4	149
Petunia integrifolia subsp. inflata	3	11	50	5	7	6	4	6	10	6	9	7	11	52	70	4	3	3	2	2	271	66	12	5	310
Nicotiana tabacum	4	21	87	8	14	10	7	14	14	11	17	7	21	75	95	7	3	6	2	2	425	88	18	11	452
Nicotiana attenuata	3	13	43	4	8	6	6	7	7	7	9	4	10	38	30	3	2	3	2	2	207	34	10	4	155
Nicotiana benthamiana	2	22	65	8	12	10	8	10	8	4	13	4	19	60	39	5	2	5	4	3	303	56	17	4	112
Nicotiana sylvestris	3	13	41	4	8	6	6	7	7	6	9	3	10	36	48	4	2	3	2	1	219	67	12	6	265
Capsicum chinense	4	11	42	4	8	6	5	7	5	14	9	6	10	34	75	4	2	4	1	2	253	113	14	2	596
Capsicum annuum	3	10	39	4	9	6	5	7	8	13	8	7	11	37	140	4	4	4	1	2	322	119	12	1	642
Solanum melongena	4	12	41	4	8	5	5	7	6	13	7	4	11	38	87	4	3	4	2	2	267	74	12	2	232
Solanum tuberosum	3	12	41	4	8	5	4	7	4	2	9	4	11	42	68	4	6	4	2	2	242	122	13	3	367
Solanum pimpinellifolium	3	13	40	3	8	5	4	6	7	8	7	2	11	38	32	3	2	3	2	2	199	56	9	4	177
Solanum pennellii	5	13	42	3	10	5	6	7	8	9	8	5	11	43	40	3	6	3	2	1	230	52	11	1	194
Solanum lycopersicum	4	13	41	4	6	5	6	7	5	8	9	3	11	41	46	4	3	3	2	2	223	48	14	1	207
Tetrastigma voinierianum	10	7	22	3	1	4	1	7	7	5	7	1	12	35	14	2	3	1	4	1	147	113	10	4	471
Vitis riparia	21	12	35	4	6	5	5	6	6	33	6	3	14	49	75	3	2	3	4	1	293	154	16	4	664
Vitis rotundifolia	34	28	56	9	11	9	9	11	18	61	12	6	26	84	163	5	4	6	7	2	561	297	24	13	958
Vitis arizonica	22	24	53	8	5	11	5	13	13	56	12	6	28	70	89	2	3	5	7	2	434	225	25	6	1026
Vitis vinifera	10	9	32	3	4	5	3	6	5	22	6	2	14	42	65	2	2	3	4	1	240	115	12	4	391
Punica granatum	16	14	41	3	6	5	4	6	8	11	7	3	11	35	42	3	2	3	4	2	226	70	9	4	276
Psidium guajava	4	9	38	4	5	3	4	5	7	7	7	1	10	36	53	2	1	1	3	0	200	45	8	4	254
Syzygium oleosum	12	11	39	4	6	4	4	6	8	16	6	2	12	43	75	2	2	3	3	2	260	118	12	5	574
Eucalyptus grandis	25	10	38	5	6	4	4	6	17	34	10	2	12	65	300	9	2	3	3	4	559	224	25	2	723
Corymbia citriodora	24	9	40	4	4	3	4	6	12	37	7	3	11	60	263	3	2	3	3	2	500	253	28	3	902
Durio zibethinus	15	23	63	8	10	8	10	11	9	22	13	5	16	62	139	8	4	7	7	2	442	173	21	2	369
Theobroma cacao	7	11	34	4	5	5	4	6	8	19	5	3	10	31	63	2	2	3	4	1	227	130	13	3	277
Herrania umbratica	6	10	29	3	6	5	4	5	6	13	4	3	9	29	41	2	2	3	4	0	184	67	15	2	118
Corchorus olitorius	8	8	31	4	4	2	3	6	5	8	4	2	2	22	18	2	0	3	5	1	138	111	11	1	166
Corchorus capsularis	1	10	29	4	6	5	4	5	4	13	4	3	6	21	17	2	2	1	3	1	141	46	10	3	116
Hibiscus syriacus	8	30	113	10	22	12	19	21	10	29	15	3	22	77	65	7	3	11	6	5	488	108	24	7	285
Gossypium raimondii	5	18	62	7	10	8	8	11	8	27	10	4	13	54	98	5	3	7	6	2	366	132	15	2	283
Gossypium hirsutum	8	33	118	14	20	15	16	20	16	44	19	7	25	106	144	9	6	12	11	4	647	244	29	5	645
Gossypium mustelinum	11	34	117	15	18	15	16	20	16	45	20	7	26	107	149	12	6	14	11	4	663	256	28	5	678
Gossypium darwinii	10	36	115	13	19	15	15	22	16	47	19	8	27	106	181	10	6	14	12	4	695	261	28	6	746
Gossypium tomentosum	10	32	119	13	19	15	16	21	16	42	20	8	22	103	169	10	6	14	12	4	671	285	29	6	729
Gossypium barbadense	10	36	113	14	18	15	15	22	16	47	19	8	25	104	200	10	6	13	11	4	706	274	28	5	692
Toona sinensis	1	1	30	8	1	7	5	7	1	0	5	4	15	38	5	2	0	3	6	1	140	62	14	12	51
Dimocarpus longan	16	8	35	4	4	5	3	6	11	25	5	6	11	37	121	2	2	4	4	1	310	167	14	3	514
Sclerocarya birrea	6	6	33	3	6	4	3	4	7	10	5	2	8	26	41	1	1	3	4	0	173	75	14	2	129
Anacardium occidentale	15	25	67	6	10	6	5	8	16	20	9	5	18	59	79	4	5	7	5	1	370	173	16	5	381
Pistacia vera	15	16	49	5	8	7	4	7	15	20	8	5	15	46	62	2	2	3	4	2	295	87	21	4	279
Mangifera indica	11	22	65	6	8	5	7	9	18	26	12	7	15	52	85	4	5	6	5	1	369	110	19	6	553
Atalantia buxifolia	8	10	34	4	6	4	4	5	5	8	7	2	8	27	35	2	2	3	4	1	179	31	14	0	110
Citrus medica	9	11	39	4	5	5	4	7	4	13	5	2	5	20	1	1	2	3	2	0	142	92	14	3	67
Citrus sinensis	3	22	48	8	6	5	7	10	22	23	22	5	11	63	202	4	2	4	2	1	470	216	20	2	708
Citrus cavaleriei	10	8	35	4	6	6	3	6	5	13	5	1	10	27	36	1	2	3	0	1	182	22	12	1	59
Citrus trifoliata	10	11	36	4	5	5	4	6	5	12	6	2	12	31	136	2	2	3	4	1	297	127	13	4	337
Citrus clementina	8	10	34	4	5	6	4	6	5	12	6	2	12	31	165	2	2	3	4	1	322	139	15	3	392
Citrus reticulata	10	8	36	4	6	5	4	6	6	11	5	2	9	31	140	2	2	3	4	1	295	87	14	3	277
Citrus hindsii	14	13	40	5	8	4	6	6	9	5	6	1	6	35	14	3	2	3	1	0	181	54	16	2	88
Citrus maxima	13	19	64	7	13	9	8	8	8	14	10	3	12	50	18	7	4	5	3	1	276	27	10	3	27
Carica papaya	5	6	29	3	4	3	3	6	3	2	5	2	7	26	12	0	1	1	2	1	121	21	2	4	50
Cleome violacea	29	9	35	4	8	5	3	6	4	10	5	3	8	30	12	3	2	2	2	1	181	21	5	2	84
Rorippa islandica	34	13	45	5	8	5	4	8	8	21	4	3	9	30	21	3	3	2	1	1	228	59	5	2	234
Arabis alpina	18	8	40	4	6	4	1	8	5	15	4	3	7	26	8	1	2	1	2	1	164	50	5	4	111
Thlaspi arvense	30	13	46	4	7	5	3	8	6	19	4	4	9	29	16	3	3	3	1	1	214	81	5	5	146
Iberis amara	56	21	57	4	10	8	7	9	7	23	9	7	11	41	18	3	4	2	2	1	300	103	6	3	284
Caulanthus amplexicaulis	27	26	83	7	12	8	5	15	10	14	7	7	17	53	18	6	6	3	4	2	330	50	10	4	109
Lunaria annua	21	21	67	6	14	8	4	11	7	13	7	4	9	36	18	5	3	3	4	1	262	33	8	5	86
Euclidium syriacum	46	14	45	4	8	5	4	8	5	16	4	3	8	31	25	2	3	2	2	2	237	92	5	7	234
Boechera stricta	11	14	46	4	8	5	4	8	9	14	4	3	9	29	26	3	3	3	2	1	206	59	4	2	265
Stanleya pinnata	27	16	49	5	9	6	2	9	4	8	11	5	12	39	20	4	2	2	1	1	232	77	7	5	295
Schrenkiella parvula	17	14	46	4	8	6	5	8	4	10	4	3	9	30	7	3	3	2	1	1	185	25	5	2	70
Lepidium sativum	44	26	80	5	13	9	5	15	15	33	6	6	15	57	34	6	5	5	4	2	385	61	10	11	142
Diptychocarpus strictus	40	12	45	3	7	5	4	8	6	14	5	5	8	30	13	3	3	2	3	2	218	64	5	4	141
Eutrema salsugineum	37	12	47	4	7	5	2	7	5	13	5	3	9	29	14	5	3	2	2	1	212	51	5	3	105
Descurainia sophioides	29	14	43	4	8	4	3	8	9	22	5	3	9	29	22	3	3	3	2	1	224	88	5	3	171
Meniocus linifolius	54	22	80	7	15	10	5	12	16	37	9	7	14	54	49	5	4	5	4	2	411	177	11	8	334
Malcolmia maritima	27	13	46	4	8	6	3	7	10	14	4	3	9	29	17	3	4	3	2	1	213	47	5	3	173
Isatis tinctoria	108	24	91	11	11	15	8	17	12	70	9	5	14	67	117	7	6	2	2	3	599	400	11	6	1239
Myagrum perfoliatum	34	14	46	4	7	5	2	8	7	17	4	4	7	30	18	3	3	2	2	1	218	54	5	3	129
Camelina sativa	78	37	132	12	21	14	9	19	25	41	16	10	26	95	32	10	7	5	6	3	598	175	17	13	278
Capsella rubella	26	13	45	4	7	5	4	8	11	16	6	3	9	30	17	3	3	2	1	1	214	63	5	4	171
Capsella grandiflora	17	12	42	4	7	5	4	8	6	9	5	2	9	30	14	3	4	2	2	1	186	43	6	3	88
Arabidopsis halleri	24	10	31	4	8	5	1	5	8	10	5	3	6	27	10	2	3	2	2	1	167	46	3	4	112
Arabidopsis lyrata	26	14	46	4	7	5	2	8	8	15	5	4	9	31	20	3	3	2	2	1	215	48	5	2	164
Arabidopsis thaliana	37	14	45	4	8	5	3	8	8	13	4	3	10	30	10	3	3	2	2	1	213	54	5	2	153
Eruca vesicaria	59	27	94	6	21	10	4	11	10	40	9	9	17	58	54	9	5	5	3	4	455	205	9	4	431
Cakile maritima	37	18	65	5	15	7	3	10	6	20	7	4	11	41	18	5	5	3	4	2	286	68	7	2	176
Sinapis alba	54	33	97	8	22	13	6	11	10	41	11	6	19	56	37	4	4	4	5	3	444	146	9	2	171
Crambe hispanica	25	21	58	5	14	7	4	9	9	20	6	4	11	40	13	3	3	3	3	3	261	66	5	5	118
Brassica rapa	29	19	56	5	12	5	3	8	6	30	6	5	14	40	24	5	3	3	2	2	277	91	6	4	169
Brassica napus	67	36	105	9	29	13	7	15	20	55	13	8	26	77	46	10	6	5	3	6	556	147	11	11	356
Brassica oleracea var. capitata	7	10	37	3	13	4	2	6	1	2	5	2	12	32	8	2	2	3	1	1	153	26	4	3	83
Cephalotus follicularis	4	9	30	3	6	3	4	6	4	4	4	3	9	23	18	1	2	3	3	1	140	12	5	3	28
Morella rubra	4	10	30	7	5	5	3	8	8	12	4	2	10	33	69	3	3	5	3	1	225	58	11	1	153
Juglans regia	13	24	50	8	17	11	11	7	16	47	8	7	14	51	98	3	3	5	1	3	397	124	12	3	321
Carya illinoinensis	13	18	46	7	9	7	8	9	25	28	7	6	13	47	108	3	3	5	3	2	367	105	10	7	322
Corylus avellana	9	7	30	3	6	5	2	5	11	5	5	2	8	30	34	1	3	3	1	1	171	74	6	3	104
Carpinus fangiana	7	7	28	3	6	4	1	6	9	3	5	2	7	30	0	1	2	3	2	2	128	35	8	4	53
Betula platyphylla	8	7	35	4	4	5	2	5	17	26	6	1	10	41	107	2	2	3	3	1	289	117	11	4	152
Castanea mollissima	16	9	31	3	6	5	4	5	16	23	8	6	5	27	44	2	1	3	2	1	217	107	8	6	235
Castanea dentata	20	10	34	4	6	5	4	6	13	30	6	11	9	38	154	5	2	3	3	1	364	265	12	4	667
Quercus rubra	25	10	33	4	6	5	4	6	22	34	8	12	8	35	202	6	2	3	3	2	430	280	11	6	761
Quercus lobata	19	10	34	4	7	7	3	7	21	38	9	8	11	44	225	5	2	3	3	2	462	245	13	4	966
Quercus suber	26	11	36	4	6	4	5	7	22	29	9	10	9	39	188	8	3	3	2	2	423	254	16	5	935
Momordica charantia	19	13	29	5	6	5	5	6	6	14	5	2	7	31	21	4	2	4	2	1	187	39	9	3	58
Siraitia grosvenorii	12	14	34	5	9	5	6	8	8	9	6	0	5	29	28	5	6	2	2	1	194	40	8	3	46
Cucurbita maxima	13	19	64	7	13	9	8	8	8	14	10	3	12	50	18	7	4	5	3	1	276	27	10	3	27
Cucurbita pepo	11	9	53	6	14	6	7	8	7	6	6	0	6	9	14	6	0	2	1	2	173	63	8	3	12
Cucurbita argyrosperma	2	10	57	6	12	8	6	10	6	1	9	3	11	45	13	7	3	3	3	2	217	26	10	2	13
Cucurbita moschata	15	19	62	7	12	9	7	9	7	16	10	2	10	50	18	7	4	5	3	2	274	29	11	3	49
Benincasa hispida	16	13	36	4	8	5	5	7	4	9	5	2	8	34	16	4	2	3	2	1	184	26	8	2	68
Citrullus lanatus	12	11	31	3	8	5	5	7	5	8	5	2	8	34	21	4	2	3	2	1	177	26	8	2	41
Lagenaria siceraria	10	12	34	4	7	5	5	7	4	11	5	1	7	31	22	4	2	2	2	1	176	36	11	3	77
Cucumis melo	15	11	35	3	7	4	4	6	4	6	4	2	7	31	15	4	2	3	2	1	166	37	8	1	64
Cucumis sativus	11	12	35	4	8	5	5	6	3	7	4	1	8	31	22	5	2	3	2	1	175	30	9	1	62
Sapria himalayana	0	3	9	2	0	0	0	0	1	0	2	0	2	7	0	1	2	0	0	0	29	2	2	0	0
Linum usitatissimum	8	16	70	7	15	12	9	13	8	8	13	3	14	47	58	6	4	4	7	4	326	57	24	8	149
Ricinus communis	11	8	32	4	6	4	2	6	4	11	4	1	9	31	33	2	2	3	4	1	178	39	14	4	131
Hevea brasiliensis	19	17	59	7	8	7	7	10	16	27	10	8	16	66	139	4	3	5	7	2	437	170	23	2	446
Manihot esculenta	14	16	49	7	8	7	6	10	10	18	7	4	13	54	99	3	3	4	4	2	338	144	15	2	278
Salix brachista	4	16	48	9	10	8	6	10	17	13	12	4	13	38	1	3	3	3	3	2	223	51	10	4	134
Salix purpurea	8	19	51	9	11	9	7	10	20	44	12	5	15	48	96	3	4	5	4	7	387	117	10	4	366
Salix dunnii	4	12	48	8	9	7	6	8	7	15	11	4	5	42	21	3	0	4	1	0	215	72	10	5	110
Salix suchowensis	3	16	47	8	10	7	5	9	11	19	12	6	15	43	38	3	4	4	4	2	266	85	8	3	183
Populus euphratica	9	21	59	7	12	6	8	15	15	25	12	5	18	55	52	3	3	5	4	2	336	64	18	2	211
Populus tremuloides	4	14	43	8	10	7	4	12	10	5	9	4	16	49	31	3	3	6	4	2	244	42	8	0	132
Populus deltoides	17	23	59	6	8	6	8	15	19	37	12	3	16	60	111	6	3	6	4	4	423	137	20	2	324
Populus alba	8	19	52	8	12	7	6	11	16	36	12	5	16	53	83	3	3	6	4	2	362	132	10	1	467
Populus trichocarpa	8	20	56	8	11	7	7	12	21	45	12	5	16	51	79	3	3	6	4	2	376	136	18	1	345
Populus tremula	5	10	45	7	8	7	6	10	8	17	11	4	4	25	9	3	0	5	0	1	185	75	10	3	101
Arachis hypogaea	20	29	83	12	17	10	10	15	22	38	18	10	6	86	101	8	6	8	2	1	502	215	29	5	855
Lupinus angustifolius	5	19	63	6	12	5	11	11	9	8	11	4	17	53	24	6	7	3	2	2	278	32	14	2	49
Lupinus albus	5	20	59	5	14	5	10	12	7	10	11	5	15	55	16	6	1	3	1	2	262	22	10	5	41
Lotus japonicus	5	15	52	6	9	5	7	8	7	8	9	4	10	41	33	3	2	4	2	1	231	64	17	2	211
Cicer arietinum	7	11	37	5	7	2	5	6	10	9	8	2	8	40	18	2	4	3	3	1	188	29	15	0	98
Trifolium pratense	7	12	38	3	7	6	5	7	3	14	11	5	9	37	43	2	4	3	2	2	220	91	14	4	357
Medicago truncatula	20	15	42	5	8	8	5	8	10	24	10	4	9	49	111	5	3	4	3	1	344	170	19	4	730
Cajanus cajan	13	16	47	6	9	7	7	9	7	13	12	3	11	44	42	3	4	3	3	1	260	68	17	1	244
Glycine max	20	25	88	10	15	12	14	17	17	19	16	6	19	78	61	6	8	6	5	2	444	180	27	1	360
Glycine soja	21	26	90	10	18	13	11	17	16	18	17	6	18	76	59	6	8	6	5	2	443	137	28	2	328
Vigna angularis	7	14	41	5	7	5	6	9	10	11	9	3	11	39	29	3	5	3	3	1	221	81	12	1	155
Vigna unguiculata	13	14	43	5	10	6	7	9	12	15	8	4	11	42	63	3	5	3	3	1	277	142	17	1	412
Vigna radiata	4	7	38	4	6	6	5	8	11	7	3	4	9	36	21	3	2	2	1	1	178	55	12	4	78
Phaseolus lunatus	12	14	45	5	10	7	6	9	9	12	7	5	10	40	37	3	4	3	2	1	241	75	17	2	241
Phaseolus vulgaris	15	14	45	5	9	6	6	9	11	11	7	4	8	41	34	3	3	3	3	1	238	91	17	2	312
Phaseolus acutifolius	15	13	45	5	10	6	6	9	10	9	7	3	7	41	27	3	4	3	1	1	225	61	14	1	167
Ziziphus jujuba	25	9	36	3	7	4	4	5	10	23	8	3	13	46	101	2	2	3	2	1	307	199	18	6	598
Morus notabilis	11	8	34	4	6	5	4	6	5	19	5	5	9	33	29	3	2	3	3	1	195	52	12	6	193
Ficus carica	2	9	30	4	6	6	3	5	6	27	5	5	10	32	72	2	4	3	3	1	235	113	17	3	342
Cannabis sativa	78	37	132	12	21	14	9	19	25	41	16	10	26	95	32	10	7	5	6	3	598	175	17	13	278
Trema orientale	10	8	34	4	6	5	2	6	8	10	5	3	9	33	35	3	2	3	3	1	190	65	17	1	226
Parasponia andersonii	9	8	33	4	6	5	2	6	7	11	5	2	9	33	38	3	1	3	3	1	189	53	16	2	186
Rosa chinensis	6	8	34	3	6	5	3	6	11	35	7	2	12	36	129	2	2	3	2	2	314	229	13	2	598
Fragaria vesca	7	9	37	4	7	5	3	6	10	25	6	4	10	33	51	3	2	3	2	1	228	74	12	2	302
Fragaria x ananassa	10	31	136	15	23	16	12	24	22	44	18	12	35	108	166	10	6	9	9	4	710	190	42	10	646
Pyrus x bretschneideri	6	13	58	7	10	7	5	11	13	22	10	2	13	56	127	3	4	9	4	2	382	143	13	5	448
Malus baccata	5	14	54	6	9	9	7	10	6	23	5	2	17	49	65	3	2	6	4	0	296	110	10	4	392
Malus domestica	9	17	55	7	12	9	7	10	10	25	8	4	17	53	158	5	3	6	4	0	419	137	15	3	458
Prunus armeniaca	10	8	33	4	6	3	4	7	5	4	7	2	9	29	7	2	2	3	2	1	148	24	13	2	123
Prunus avium	0	3	26	2	2	3	2	2	2	1	1	2	1	10	61	1	0	2	0	0	121	165	5	4	320
Prunus yedoensis	6	7	27	4	7	5	2	6	9	11	11	2	7	31	74	1	1	5	1	1	218	131	13	4	145
Prunus dulcis	10	11	38	4	6	5	4	5	8	14	6	3	9	33	71	2	2	3	2	0	236	99	14	2	338
Prunus persica	13	9	33	4	6	5	4	6	9	22	6	2	10	35	78	2	2	3	2	1	252	116	13	1	356

## Sheet: Supp table 3
Supplementary table 3. Percentage of receptor genes in each species.
Species	%LRR-RLK-I	%LRR-RLK-II	%LRR-RLK-III	%LRR-RLK-IV	%LRR-RLK-V	%LRR-RLK-VI_1	%LRR-RLK-VI_2	%LRR-RLK-VII	%LRR-RLK-VIII_1	%LRR-RLK-VIII_2	%LRR_IX	%LRR-RLK-Xa	%LRR-RLK-Xb	%LRR-RLK-XI	%LRR-RLK-XII	%LRR-RLK-XIIIa	%LRR-RLK-XIIIb	%LRR-RLK-XIV	%LRR-RLK-XV	%LRR-RLK-XVI	%LRR-RLK (total)	%LRR-RLP	%LysM-RLK	%LysM-RLP	%NB-ARC
Cyanophora paradoxa	0.00589797	0	0	0	0	0	0	0	0	0	0	0	0	0	0	0	0	0	0	0	0.00589797	0	0	0	0
Chondrus crispus	0	0	0	0	0	0	0	0	0	0	0	0	0	0	0	0	0	0	0	0	0	0	0	0	0.743955
Porphyra umbilicalis	0	0	0	0	0	0	0	0	0	0	0	0	0	0	0	0	0	0	0	0	0	0	0	0	0.17481
Cyanidioschyzon merolae	0	0	0	0	0	0	0	0	0	0	0	0	0	0	0	0	0	0	0	0	0	0	0	0.0262329	0
Galdieria phlegrea	0	0	0	0	0	0	0	0	0	0	0	0	0	0	0	0	0	0	0	0	0	0.0184502	0	0	0
Galdieria sulphuraria	0	0	0	0	0	0	0	0	0	0	0	0	0	0	0	0	0	0	0	0	0	0	0	0.0220897	0
Micromonas commoda	0	0	0	0	0	0	0	0	0	0	0	0	0	0	0	0	0	0	0	0	0	0	0	0	0
Micromonas pusilla CCMP1545	0	0	0	0	0	0	0	0	0	0	0	0	0	0	0	0	0	0	0	0	0	0	0	0.0413508	0
Ostreococcus tauri	0	0	0	0	0	0	0	0	0	0	0	0	0	0	0	0	0	0	0	0	0	0	0	0.0184298	0
Ostreococcus lucimarinus CCE9901	0	0	0	0	0	0	0	0	0	0	0	0	0	0	0	0	0	0	0	0	0	0	0	0.0394555	0
Coccomyxa subellipsoidea C-169	0	0	0	0	0	0	0	0	0	0.0318016	0	0	0.0159008	0	0	0	0	0	0	0	0.0477023	0.0248911	0	0	0
Botryococcus braunii	0.0396197	0	0	0	0	0	0	0	0.00990491	0	0.00990491	0	0	0	0	0	0	0	0	0	0.0594295	0.0211954	0	0.0198098	0.0635863
Chromochloris zofingiensis	0	0	0	0	0	0	0	0	0	0	0	0	0	0	0	0	0	0	0	0	0	0.0159185	0	0.0100827	0.0397962
Dunaliella salina	0	0	0	0	0	0	0	0	0	0	0	0	0	0	0	0	0	0	0	0	0	0.0162088	0	0	0
Volvox carteri	0	0	0	0	0	0	0	0	0	0	0	0	0	0	0	0	0	0	0	0	0	0	0	0.047533	0
Chlamydomonas schloesseri	0	0	0	0	0	0	0	0	0	0	0	0	0	0	0	0	0	0	0	0	0	0.00666001	0	0.045826	0
Chlamydomonas eustigma	0	0	0	0	0	0	0	0	0	0	0.0094402	0	0	0	0	0	0	0	0	0	0.0094402	0.0310198	0	0	0
Chlamydomonas incerta	0	0	0	0	0	0	0	0	0	0	0	0	0	0	0	0	0	0	0	0	0	0.00639345	0	0.0729235	0
Chlamydomonas reinhardtii CC3269	0	0	0	0	0	0	0	0	0	0	0	0	0	0	0	0	0	0	0	0	0	0.00649435	0	0.037358	0
Klebsormidium nitens	0.0163052	0.0326105	0	0	0.0326105	0	0	0	0.0244579	0.0244579	0	0	0.0244579	0	0.00815262	0	0	0	0	0	0.163052	0.0406394	0	0.0407631	0.0203197
Mesostigma viride	0	0	0	0	0	0	0	0	0	0	0	0	0	0	0	0	0	0	0	0	0	0	0	0.0453035	0
Chlorokybus atmophyticus	0	0	0	0	0	0	0	0	0	0	0.0453583	0	0	0	0	0	0	0	0	0	0.0453583	0	0	0.0453583	0.0123031
Chara braunii	0.0172813	0	0	0	0.00345626	0	0	0	0.0207376	0.00691252	0.00345626	0	0	0	0	0	0	0	0	0	0.0518439	0.00606796	0	0.0276501	0.0606796
Spirogloea muscicola	0.0387984	0.0332557	0	0	0.0110852	0	0	0	0.0277131	0.0221705	0.0277131	0	0.0110852	0.0277131	0	0.00554262	0	0	0.00554262	0	0.21062	0.0655108	0	0.0831393	0
Mesotaenium endlicherianum	0.0264515	0.0264515	0	0	0.0132258	0	0	0	0.0661288	0.0132258	0.0529031	0	0.0396773	0	0	0.0264515	0.0132258	0	0	0	0.277741	0.0105296	0	0.0793546	0
Penium margaritaceum	0.0040422	0.0080844	0	0	0.0080844	0	0	0.0040422	0.157646	0	0.0444642	0	0.0121266	0	0	0.0323376	0.0161688	0	0.0040422	0	0.291038	0.0382985	0	0.125308	0
Marchantia polymorpha	0.0995115	0.0271395	0.054279	0	0.0090465	0.0090465	0	0.018093	0.189976	0.126651	0.018093	0.0090465	0.054279	0.18093	0	0.0452325	0.018093	0.018093	0.0090465	0.0090465	0.895603	0.372311	0.0271395	0.018093	0.165472
Marchantia paleacea	0.106929	0.0320787	0.0641574	0	0.0106929	0	0	0.0213858	0.245937	0.0855432	0.0213858	0.0106929	0.0748503	0.213858	0	0.0534645	0.0106929	0.0213858	0.0106929	0	0.983747	0.251317	0.0427716	0.0320787	0.210782
Anthoceros agrestis	0.126179	0.013282	0.026564	0	0.00664099	0.00664099	0	0.019923	0.292203	0.0332049	0.019923	0.00664099	0.026564	0.106256	0.013282	0.00664099	0.00664099	0.013282	0	0	0.723868	0.0643979	0.019923	0.013282	0.0198147
Anthoceros punctatus	0.15015	0.0225225	0.03003	0	0.00750751	0.00750751	0	0.00750751	0.292793	0.0225225	0.015015	0.00750751	0.0225225	0.105105	0.015015	0.00750751	0.00750751	0.00750751	0	0.00750751	0.735736	0.0653239	0.03003	0.0225225	0.016331
Anthoceros angustus	0.0727726	0.0207922	0.0519805	0	0	0.0103961	0	0.0519805	0.166337	0.0103961	0.0103961	0.0103961	0.0415844	0.135149	0.0103961	0.0103961	0.0103961	0.0103961	0	0	0.623765	0.0813471	0.0415844	0.0103961	0.0244041
Sphagnum fallax	0.111424	0.0469153	0.0996951	0	0.0351865	0.0117288	0	0.0293221	0.117288	0.334272	0.0234577	0.0117288	0.0879662	0.14661	0	0.0351865	0.00586441	0.0175932	0.00586441	0	1.1201	0.0905495	0.0410509	0.0410509	0.986513
Sphagnum magellanicum	0.143959	0.046067	0.0978924	0	0.0345503	0.0115168	0	0.0172751	0.138201	0.333986	0.0230335	0.0115168	0.0863757	0.149718	0	0.0518254	0.0115168	0.0172751	0.00575838	0	1.18047	0.0562245	0.0403086	0.0345503	0.566931
Fontinalis antipyretica	0.0558295	0.0279148	0.0837443	0	0.0372197	0	0	0.0372197	0.0930492	0.0837443	0.0279148	0.00930492	0.0930492	0.0837443	0	0.0558295	0.0372197	0.0186098	0.00930492	0.0186098	0.772309	0.094573	0.0558295	0.0186098	0.21097
Ceratodon purpureus	0.0843608	0.0324465	0.0778715	0.0129786	0.0324465	0.00648929	0	0.0259572	0.123297	0.402336	0.0324465	0.0129786	0.0908501	0.149254	0	0.0648929	0.0194679	0.0129786	0.00648929	0.0129786	1.20052	0.151149	0.0843608	0.0259572	0.851471
Physcomitrium patens	0.0741121	0.0513084	0.11972	0.0114019	0.0342056	0.00570093	0	0.0342056	0.11972	0.148224	0.0285046	0.0171028	0.0912149	0.0741121	0	0.0855139	0.0342056	0.0285046	0.00570093	0.0114019	0.974859	0.0676193	0.0399065	0.0399065	0.378668
Selaginella moellendorffii	0	0.0286985	0.0932702	0.00717463	0.00717463	0.0215239	0	0.0215239	0.0286985	0.0215239	0.0286985	0.0215239	0.100445	0.150667	0.00717463	0.0286985	0.0143493	0.0143493	0.00717463	0	0.602669	0.0901952	0.0215239	0.0358732	0.0689728
Ceratopteris richardii	0.110865	0.0289212	0.173527	0.00482021	0.0433819	0.00482021	0.0192808	0.0337414	0.144606	0.0144606	0.0482021	0.0289212	0.0867637	0.192808	0.0192808	0.0530223	0.0289212	0.0144606	0.00964041	0	1.06045	0.0850672	0.0337414	0.00964041	0.311913
Azolla filiculoides	0.0217045	0.0289394	0.180871	0.0144697	0.0289394	0	0.00723484	0.0361742	0.0868181	0.00723484	0.0361742	0.0217045	0.094053	0.137462	0	0.0434091	0.0434091	0.0144697	0.0217045	0	0.824772	0.163896	0.0361742	0.0289394	0.00585343
Salvinia cucullata	0.00785669	0.0314268	0.164991	0.0157134	0.0314268	0.0157134	0	0.0549969	0.0549969	0.00785669	0.0471402	0.0235701	0.0864236	0.157134	0	0.0471402	0.0314268	0.00785669	0.0314268	0	0.817096	0.105721	0.0235701	0.0235701	0.0373134
Gnetum montanum	0.0442347	0.0368623	0.140077	0.00737246	0.0589797	0.0147449	0.00737246	0.0294898	0.081097	0.0147449	0.0663521	0.0221174	0.0589797	0.287526	0.0884695	0.0368623	0.00737246	0.0147449	0.0147449	0	1.03214	0.224	0.0589797	0.0368623	0.768
Ginkgo biloba	0.0252515	0.0210429	0.0925887	0.00420858	0.00841715	0.00841715	0.00420858	0.0168343	0.0547115	0.0126257	0.0168343	0.0168343	0.0589201	0.227263	0.391398	0.0168343	0.0126257	0.0168343	0.0126257	0.0168343	1.03531	0.29291	0.0505029	0.0168343	0.646213
Sequoiadendron giganteum	0.0376664	0.0251109	0.083703	0.0083703	0	0.0083703	0.00418515	0.0125555	0.0669624	0.0083703	0.0167406	0.0083703	0.0376664	0.27622	0.439441	0.0334812	0	0.0083703	0.0083703	0.00418515	1.08814	0.294994	0.0585921	0.0418515	1.89386
Sequoia sempervirens	0.0432508	0.0202738	0.0662279	0.00405477	0.00405477	0.00135159	0.00810953	0.0162191	0.0648763	0.00270318	0.0216254	0.00405477	0.0662279	0.28924	0.462243	0.022977	0.00540636	0.00405477	0.00540636	0.00540636	1.11776	0.525453	0.0567667	0.0283834	2.72464
Thuja plicata	0.0753864	0.0329815	0.108368	0.00942329	0.0141349	0.00942329	0.00942329	0.0188466	0.080098	0.0471165	0.0141349	0.00942329	0.0612514	0.296834	0.42876	0.0141349	0.00471165	0.00471165	0.00942329	0.0188466	1.26743	0.490848	0.080098	0.0235582	1.74524
Abies alba	0	0.0154583	0.0309167	0.0103056	0	0	0	0.0103056	0.00515278	0	0.0154583	0.00515278	0.0103056	0.0412222	0.00515278	0.00515278	0	0.00515278	0.00515278	0.00515278	0.170042	0.0304207	0.0154583	0.0206111	0.0631815
Picea abies	0.0540514	0.0343963	0.0589652	0.00982753	0.00982753	0.00491376	0.00491376	0.0196551	0.0294826	0	0.0196551	0.00982753	0.0540514	0.275171	0.314481	0.00982753	0.00491376	0	0.0147413	0.00491376	0.933615	0.239183	0.0442239	0.00982753	1.15829
Pseudotsuga menziesii	0.114514	0.0176175	0.0587251	0.00587251	0.00880876	0.00587251	0.00293625	0.0176175	0.0499163	0.011745	0.0146813	0.011745	0.0528526	0.0880876	0.267199	0.011745	0.0411076	0.00587251	0.00880876	0.00293625	0.798661	0.0973421	0.0381713	0.0322988	0.740647
Pinus lambertiana	0.0890812	0.0296937	0.0636294	0.00848392	0.0127259	0.00848392	0.00848392	0.0169678	0.0254518	0.00848392	0.0212098	0.00424196	0.0551455	0.318147	0.335115	0.0127259	0.0127259	0.00424196	0.0169678	0.00424196	1.05625	0.147872	0.0339357	0.0212098	1.39
Pinus taeda	0.159552	0.0180625	0.0451562	0.00602083	0.00602083	0	0.00602083	0.0120417	0.0240833	0.00602083	0.0180625	0.0210729	0.0270937	0.427479	0.466614	0.0210729	0.0150521	0.0120417	0.00602083	0	1.29749	0.257902	0.0331146	0.00903125	2.19537
Amborella trichopoda	0.050025	0.0583625	0.16675	0.0083375	0.0250125	0.0250125	0.0083375	0.03335	0.050025	0.0250125	0.03335	0.016675	0.083375	0.191763	0.10005	0.0250125	0.0250125	0.0083375	0.016675	0.0083375	0.958813	0.201613	0.0667	0.0416875	0.443548
Euryale ferox	0.12284	0.0832145	0.265494	0.0118878	0.0634015	0.0396259	0.0237756	0.0594389	0.0237756	0.087177	0.0594389	0.019813	0.0832145	0.22983	0.0713267	0.019813	0.0237756	0.00792519	0.0277382	0.00396259	1.32747	0.0667658	0.0515137	0.0317007	0.370247
Nymphaea colorata	0.157099	0.0589121	0.17019	0.00654579	0.0523663	0.0261832	0.0261832	0.0523663	0.0392747	0.137462	0.0392747	0.0130916	0.0654579	0.202919	0.549846	0.0130916	0.0261832	0.00654579	0.0196374	0.00654579	1.66918	0.158292	0.0523663	0.0130916	0.811887
Nymphaea thermarum	0.0491491	0.0552927	0.172022	0.00614364	0.0368618	0.0245746	0.0184309	0.0491491	0.0245746	0.0245746	0.0368618	0.0122873	0.0614364	0.178166	0.0982982	0.0122873	0.0122873	0.00614364	0.0184309	0.00614364	0.903115	0.187301	0.0307182	0.0184309	0.547855
Ceratophyllum demersum	0.0127527	0.0446343	0.242301	0.0255053	0.0446343	0.0318817	0.019129	0.057387	0.038258	0.0127527	0.0637633	0.00637633	0.0701396	0.165785	0.00637633	0	0.00637633	0.0127527	0.00637633	0.00637633	0.873557	0.0849658	0.0255053	0.00637633	0.113288
Persea americana var. drymifolia	0.0141884	0.0780363	0.255392	0.0212826	0.00709421	0.0283768	0.0141884	0.0425653	0.0425653	0.0283768	0.0283768	0.00709421	0.0425653	0.191544	0.0354711	0.0212826	0.0212826	0.0141884	0.00709421	0.00709421	0.908059	0.172117	0.0780363	0.0354711	0.166738
Cinnamomum micranthum f. kanehirae	0.0366569	0.0680771	0.230415	0.0157101	0.0209468	0.0261835	0.0209468	0.0314202	0.052367	0.0733138	0.0418936	0.0157101	0.052367	0.235651	0.691244	0.0157101	0.0157101	0.0052367	0.0104734	0.0052367	1.66527	0.493367	0.0837872	0.0366569	1.43449
Kingdonia uniflora	0.0140298	0.0420895	0.116915	0.00467661	0.0187064	0.00935322	0.0187064	0.0280597	0.0233831	0.0327363	0.0187064	0.00467661	0.0514427	0.130945	0.238507	0.0187064	0.00935322	0.00935322	0.0140298	0.00467661	0.809054	0.101556	0.0654726	0.0187064	0.317772
Macleaya cordata	0.0208725	0.0556599	0.11132	0.00695749	0.02783	0.0208725	0.0208725	0.0347874	0.0417449	0.0417449	0.0208725	0.013915	0.0695749	0.187852	0.0974049	0.0208725	0.013915	0.0208725	0.0208725	0.00695749	0.855771	0.104241	0.0626174	0.013915	0.170077
Papaver somniferum	0.0247086	0.0535354	0.160606	0.00823621	0.0288268	0.0164724	0.0247086	0.0411811	0.0329449	0.0576535	0.0247086	0.00823621	0.0494173	0.193551	0.144134	0.0164724	0.0164724	0.0164724	0.0164724	0	0.93481	0.140792	0.0617716	0.0123543	0.137663
Coptis chinensis	0	0.00502412	0.110531	0.0100482	0.0251206	0.0200965	0.0200965	0.0200965	0.0200965	0.0703376	0.0150723	0.0100482	0.0150723	0.0803859	0.0150723	0.00502412	0.00502412	0.0100482	0	0	0.457195	0.168028	0.0502412	0.0251206	0.198273
Thalictrum thalictroides	0.0193548	0.0516129	0.148387	0.00645161	0.0258065	0.0258065	0.00645161	0.0322581	0.0193548	0.0580645	0.0193548	0.0129032	0.0451613	0.167742	0.0322581	0.00645161	0.0129032	0.0129032	0.0129032	0	0.716129	0.0986149	0.0645161	0.0193548	0.1793
Aquilegia coerulea	0.0111532	0.0613429	0.133839	0.00557662	0.0278831	0.0278831	0.0167299	0.0278831	0.0334597	0.100379	0.0167299	0.0111532	0.0613429	0.144992	0.418247	0.0111532	0.0167299	0.0111532	0.0167299	0.00557662	1.15994	0.193373	0.0669195	0.0111532	0.922915
Acorus americanus	0.0188312	0.0564936	0.194589	0.0125541	0.0502166	0.0251083	0.0188312	0.0439395	0.0376624	0.0690478	0.0251083	0.0188312	0.0564936	0.175758	0.200866	0.0251083	0.0251083	0.0125541	0.0188312	0	1.08593	0.223937	0.0439395	0.0251083	0.51458
Zostera marina	0.074366	0.0594928	0.230535	0.0074366	0.0520562	0.0297464	0	0.0297464	0.0223098	0.0594928	0.0446196	0.0074366	0.0669294	0.148732	0.0446196	0.0148732	0.0223098	0.0148732	0.0074366	0	0.937012	0.0743494	0.0223098	0.0074366	0.108665
Zostera muelleri	0.0162655	0.05964	0.103015	0	0.0379527	0.0325309	0.0162655	0.0216873	0.0271091	0.146389	0.0542182	0.0108436	0.0542182	0.108436	0.0433745	0.0216873	0.0379527	0.0162655	0.00542182	0	0.813273	0.0855146	0.0271091	0.0162655	0.256544
Spirodela polyrhiza	0.175654	0.061479	0.245916	0.0175654	0.0439136	0.0351309	0.0175654	0.061479	0.0702617	0.105393	0.0439136	0.0263481	0.0790444	0.19322	0.0790444	0.0351309	0.0175654	0.0175654	0.0351309	0.00878272	1.3701	0.118718	0.0351309	0.00878272	0.474871
Wolffia australiana	0.132835	0.041511	0.182648	0.0166044	0.0166044	0.0166044	0	0.0332088	0.0249066	0.0581154	0.0332088	0.0083022	0.0332088	0.166044	0.0249066	0.0249066	0.041511	0.0083022	0.0083022	0	0.871731	0.0655191	0.0249066	0.0332088	0.0178688
Lemna minor	0.0269596	0.00673991	0.168498	0.0134798	0.0202197	0.0134798	0	0.0471793	0.0471793	0.0539193	0.0269596	0	0.00673991	0.0876188	0.0404394	0.0269596	0	0.00673991	0.00673991	0	0.599852	0.165008	0.0269596	0.0269596	0.061878
Dioscorea alata	0.0181017	0.066373	0.235323	0.00603391	0.0362035	0.0241356	0.0482713	0.0362035	0.0543052	0.0724069	0.0362035	0.0241356	0.0543052	0.205153	0.404272	0.0181017	0.0181017	0.0120678	0.0181017	0.00603391	1.39383	0.559184	0.0603391	0.0120678	1.62116
Dioscorea cayenensis subsp. rotundata	0.0195542	0.0651806	0.182506	0.00651806	0.0325903	0.00651806	0.0195542	0.0325903	0.0716986	0.0521444	0.0260722	0.0130361	0.0456264	0.208578	0.228132	0.0195542	0.0195542	0	0.0260722	0.0130361	1.08852	0.401442	0.0586625	0.0130361	0.999042
Asparagus officinalis	0.022275	0.0742501	0.0891001	0	0.0594001	0.022275	0.04455	0.037125	0.04455	0.022275	0.04455	0	0.0594001	0.185625	0.259875	0.01485	0.01485	0.01485	0.022275	0.00742501	1.0395	0.132926	0.037125	0.0297	0.157542
Allium sativum	0.0046581	0.046581	0.116452	0.0139743	0.0419229	0.0232905	0.0186324	0.0186324	0.0326067	0.0326067	0.0512391	0.0046581	0.046581	0.111794	0.17235	0.0139743	0.0139743	0.00931619	0.00931619	0	0.78256	0.148173	0.0558971	0.00931619	0.210862
Apostasia shenzhenica	0.0081281	0.0406405	0.235715	0.0081281	0.0406405	0.0243843	0.0081281	0.0406405	0.0406405	0.0081281	0.0406405	0.0162562	0.0894091	0.211331	0.081281	0.0081281	0.0162562	0.0081281	0.0243843	0	0.950988	0.0910415	0.0406405	0.0081281	0.0849721
Vanilla planifolia	0.0201437	0.0805748	0.261868	0.00671456	0.0470019	0.0268583	0.0134291	0.0268583	0.0470019	0.0402874	0.0134291	0.00671456	0.0402874	0.208151	0.0402874	0.0134291	0.0134291	0.00671456	0.0201437	0	0.933324	0.0759085	0.0268583	0.00671456	0.0426985
Phalaenopsis equestris	0.022477	0.0749232	0.239754	0.00749232	0.0449539	0.022477	0.00749232	0.0449539	0.0524462	0.0299693	0.0299693	0.00749232	0.0749232	0.1948	0.104892	0.022477	0.0374616	0.022477	0.022477	0.00749232	1.0714	0.136186	0.0299693	0.0149846	0.272371
Dendrobium catenatum	0.0192394	0.0705445	0.218047	0.0128263	0.0384788	0.0192394	0.0192394	0.0384788	0.0513051	0.0513051	0.0320657	0.00641313	0.0833707	0.211633	0.115436	0.0128263	0.0192394	0.0192394	0.0256525	0.00641313	1.07099	0.114121	0.0320657	0.0128263	0.659919
Zingiber officinale	0.0953976	0.0720782	0.273473	0.0127197	0.0339191	0.0254394	0.0169596	0.0551186	0.0593585	0.0529987	0.0466388	0.0211995	0.0593585	0.233194	0.114477	0.0127197	0.0105997	0.0169596	0.0169596	0	1.22957	0.261887	0.0254394	0.0105997	0.728374
Ensete ventricosum	0.00582377	0.0232951	0.256246	0.0116475	0.00582377	0	0	0.0465902	0.0116475	0	0.0698853	0.0116475	0.0990041	0.297012	0.116475	0.00582377	0	0	0.0232951	0.00582377	0.990041	0.109592	0.0174713	0.00582377	0.109592
Musa balbisiana	0.0758764	0.0809348	0.263038	0.00505842	0.0505842	0.0303505	0.0202337	0.0202337	0.0404674	0.0303505	0.0404674	0.00505842	0.0910516	0.242804	0.0859932	0.00505842	0.00505842	0.0101168	0.0151753	0	1.11791	0.152806	0.0404674	0.0202337	0.133705
Musa acuminata	0.0728651	0.0922957	0.306033	0.014573	0.0534344	0.0340037	0.0194307	0.0534344	0.0680074	0.014573	0.058292	0.00485767	0.0874381	0.262314	0.179734	0.014573	0.00971534	0.0194307	0.0242884	0.00485767	1.39415	0.170037	0.029146	0.0242884	0.351163
Phoenix dactylifera	0.0111105	0.0777735	0.261097	0.0111105	0.0388867	0.0166657	0.044442	0.0499972	0.0555525	0.0388867	0.0499972	0.0166657	0.066663	0.22221	0.211099	0.0277762	0.0111105	0.022221	0.022221	0.00555525	1.26104	0.159807	0.0333315	0.00555525	0.691055
Cocos nucifera	0.0363702	0.0848639	0.224283	0.0121234	0.0242468	0.0181851	0.0303085	0.0727405	0.042432	0.0363702	0.042432	0.0121234	0.0788022	0.278839	0.24853	0.0121234	0.0181851	0.0181851	0.0242468	0.00606171	1.32145	0.189368	0.0484937	0.00606171	0.572614
Elaeis guineensis	0.0528513	0.079277	0.232546	0.0158554	0.0475662	0.0158554	0.0317108	0.0528513	0.0422811	0.0422811	0.0422811	0.0158554	0.0634216	0.274827	0.317108	0.0264257	0.0158554	0.0211405	0.0158554	0.00528513	1.41113	0.225923	0.0422811	0.00528513	0.727973
Calamus jenkinsianus	0.0286569	0.0541298	0.12418	0.00636821	0.0127364	0.0127364	0.00636821	0.0159205	0.0413934	0.0796026	0.0254728	0.0159205	0.0509457	0.159205	0.19423	0.00955231	0.00955231	0.00955231	0.00955231	0	0.866077	0.260246	0.0286569	0.0127364	1.07493
Calamus simplicifolius	0.0138456	0.0519211	0.131533	0.0103842	0.017307	0.0103842	0.0138456	0.0242298	0.0415369	0.0726895	0.0207684	0.0138456	0.0657667	0.14884	0.110765	0.017307	0.017307	0.00346141	0.0138456	0.00692281	0.806507	0.262946	0.0346141	0.00692281	0.754754
Ananas comosus	0.0247724	0.0557379	0.1796	0.0123862	0.0371586	0.0247724	0.0247724	0.0433517	0.0433517	0.0185793	0.0247724	0.0123862	0.0557379	0.1796	0.123862	0.0123862	0.0061931	0	0.0123862	0	0.891807	0.271041	0.0495448	0.0123862	0.700967
Carex littledalei	0.0502657	0.0430849	0.186701	0.0143616	0.0359041	0.0287233	0.0215424	0.0502657	0.0287233	0.0215424	0.0359041	0.0143616	0.0574465	0.186701	0.0646273	0.0143616	0.00718081	0.0143616	0.0143616	0	0.890421	0.119177	0.0215424	0.0143616	0.433369
Joinvillea ascendens	0.0665497	0.0544498	0.181499	0.0181499	0.0423498	0.0181499	0.0241999	0.0362998	0.0604997	0.0362998	0.0181499	0.0120999	0.0665497	0.193599	0.290399	0.0241999	0.0181499	0.0120999	0.0181499	0	1.19184	0.170022	0.0362998	0.0120999	0.626398
Pharus latifolius	0.0427899	0.0641849	0.197903	0.0160462	0.0534874	0.0160462	0.021395	0.0481386	0.0588361	0.0481386	0.021395	0.0160462	0.0695336	0.219298	0.374412	0.0160462	0.0160462	0.0106975	0.021395	0	1.33184	0.127221	0.0320924	0	1.11319
Eragrostis curvula	0.0662052	0.0571772	0.117364	0.0120373	0.0361119	0.0210653	0.0120373	0.0300933	0.0240746	0.0331026	0.0120373	0.00601866	0.0331026	0.0872705	0.240746	0.0240746	0.0150466	0.00601866	0.00300933	0	0.836593	0.256509	0.0150466	0.00902799	1.34611
Eragrostis tef	0.0503291	0.0774293	0.0696864	0.0116144	0.0658149	0.0193573	0.0154859	0.0271003	0.0464576	0.0193573	0.0271003	0.0116144	0.0851723	0.201316	0.259388	0.0309717	0.00774293	0.00387147	0.0232288	0	1.05304	0.11636	0.00387147	0.00387147	0.308355
Cleistogenes songorica	0.0480423	0.0600528	0.210185	0.0150132	0.0660581	0.0150132	0.0150132	0.042037	0.0450396	0.0240211	0.0180159	0.0150132	0.0660581	0.198174	0.156137	0.0240211	0.0210185	0.00600528	0.0240211	0.00300264	1.07194	0.0849257	0.0270238	0.0180159	0.514024
Oropetium thomaeum	0.0142542	0	0.0285083	0	0.0498895	0	0.00712708	0	0.00712708	0	0	0	0	0.00712708	0	0	0	0	0	0	0.114033	0.035515	0	0.0285083	0.0558092
Eleusine coracana	0.0543556	0.0629381	0.188814	0.0171649	0.0543556	0.0228866	0.00858246	0.0429123	0.0429123	0.031469	0.0171649	0.0114433	0.0915463	0.194536	0.143041	0.0286082	0.0171649	0.00572164	0.0171649	0	1.05278	0.136513	0.031469	0.0200257	0.568802
Chasmanthium laxum	0.0530888	0.0579151	0.178571	0.00965251	0.0530888	0.019305	0.0144788	0.03861	0.0434363	0.0289575	0.0144788	0.0144788	0.0965251	0.173745	0.294402	0.0241313	0.019305	0.00482625	0.019305	0	1.1583	0.181344	0.0337838	0.00482625	1.34119
Sorghum bicolor	0.0717566	0.0574053	0.167432	0.0143513	0.0574053	0.0143513	0.0143513	0.0287026	0.0478377	0.043054	0.0143513	0.0143513	0.0717566	0.200918	0.301378	0.0191351	0.0143513	0.00956755	0.0191351	0	1.18159	0.198249	0.0382702	0.0143513	1.07354
Zea mays	0.0248201	0.0661868	0.177877	0.0206834	0.0620501	0.01241	0.01241	0.0330934	0.0372301	0.0165467	0.0206834	0.0165467	0.0744602	0.177877	0.182014	0.0289567	0.0206834	0.00827335	0.01241	0	1.00521	0.0866524	0.0372301	0.00827335	0.34661
Saccharum spontaneum	0.0236805	0.041441	0.162804	0.0177604	0.0473611	0.00888021	0.0236805	0.0296007	0.0236805	0.0266406	0.00296007	0.0177604	0.103602	0.195365	0.165764	0.0118403	0.0236805	0.0148003	0.0177604	0	0.959062	0.173457	0.0236805	0.00592014	0.865001
Saccharum hybrid cultivar	0.0240338	0.0384541	0.16343	0.00480677	0.0192271	0.0144203	0.0240338	0.0288406	0.0192271	0.0144203	0.0192271	0.00961354	0.0432609	0.173044	0.235532	0.0144203	0.00480677	0.00961354	0.0192271	0	0.879639	0.0927453	0.0288406	0.0144203	0.549602
Miscanthus lutarioriparius	0.0477186	0.0613525	0.163607	0.0136339	0.0568079	0.0159062	0.0159062	0.0249955	0.043174	0.0499909	0.0159062	0.0113616	0.0840756	0.131794	0.311307	0.0204508	0.0181785	0.00908926	0.0204508	0	1.11571	0.258006	0.0249955	0.0181785	1.48876
Miscanthus sinensis	0.0455899	0.0563169	0.15286	0.0134088	0.0563169	0.0187723	0.0187723	0.0268176	0.0455899	0.0482716	0.0134088	0.0160905	0.0750892	0.187723	0.44249	0.0187723	0.0187723	0.00804527	0.0187723	0	1.28188	0.210101	0.0294993	0.010727	1.3697
Dichanthelium oligosanthes	0.0261677	0.0654193	0.189716	0.0130839	0.0588774	0.0261677	0.0130839	0.0392516	0.0588774	0.0523355	0.0130839	0.00654193	0.0719613	0.143923	0.274761	0.0261677	0.0130839	0	0.0261677	0.00654193	1.12521	0.170915	0.0261677	0.00654193	0.761793
Digitaria exilis	0.057684	0.0552805	0.136999	0.014421	0.038456	0.0216315	0.0168245	0.0312455	0.0456665	0.0168245	0.0120175	0.019228	0.081719	0.165841	0.209104	0.0168245	0.014421	0.0072105	0.009614	0	0.971014	0.217441	0.038456	0.0360525	0.984207
Urochloa fusca	0.0605637	0.0605637	0.153739	0.0139762	0.055905	0.018635	0.00931749	0.0326112	0.0465875	0.0465875	0.00931749	0.0139762	0.0931749	0.163056	0.293501	0.0232937	0.0139762	0.00931749	0.018635	0	1.13673	0.18104	0.0279525	0.0139762	0.557045
Panicum miliaceum	0.0452195	0.0621768	0.158268	0.0169573	0.0367408	0.0197835	0.0141311	0.0339146	0.039567	0.039567	0.0169573	0.0141311	0.0678292	0.18653	0.124354	0.0197835	0.0169573	0.0113049	0.00847865	0	0.932651	0.164435	0.0254359	0.00282622	0.634249
Panicum virgatum	0.0446967	0.0581058	0.156439	0.013409	0.0514012	0.0178787	0.0156439	0.0290529	0.0424619	0.0558709	0.0223484	0.013409	0.0737496	0.183257	0.321816	0.0201135	0.013409	0.00893935	0.0178787	0	1.15988	0.176838	0.026818	0.00893935	1.1832
Panicum hallii	0.0931875	0.0637599	0.176566	0.0147138	0.0588553	0.0196184	0.0196184	0.0343322	0.0392368	0.0490461	0.0147138	0.0147138	0.0980921	0.196184	0.294276	0.0294276	0.0147138	0.00980921	0.0196184	0	1.26048	0.212004	0.0343322	0.00490461	0.906499
Setaria viridis	0.0735632	0.0551724	0.16092	0.0137931	0.0551724	0.0137931	0.0091954	0.0367816	0.0413793	0.0597701	0.0183908	0.0137931	0.091954	0.197701	0.377011	0.0275862	0.0229885	0.0091954	0.0183908	0	1.29655	0.203504	0.0275862	0.0137931	1.07961
Setaria italica	0.0775689	0.0638803	0.164264	0.0136886	0.0547545	0.0182515	0.00912575	0.036503	0.0456288	0.073006	0.0228144	0.0136886	0.0912575	0.191641	0.406096	0.0182515	0.0228144	0.00912575	0.0182515	0	1.35061	0.226132	0.0273773	0.0136886	1.24726
Cenchrus americanus	0.0900721	0.055044	0.120096	0.015012	0.055044	0.015012	0.010008	0.020016	0.035028	0.055044	0.015012	0.015012	0.0850681	0.180144	0.320256	0.02502	0.020016	0.005004	0.020016	0	1.15592	0.192977	0.02502	0.020016	0.944209
Cenchrus purpureus	0.114603	0.0424457	0.125215	0.0127337	0.0488126	0.0169783	0.00848914	0.0212229	0.014856	0.0403234	0.0254674	0.00636686	0.0700354	0.171905	0.193128	0.0169783	0.0191006	0.0106114	0.0191006	0	0.978374	0.330196	0.0169783	0.0127337	1.64077
Bonia amplexicaulis	0.0180063	0.0612215	0.205272	0.0180063	0.0648228	0.0252089	0.0144051	0.0432152	0.0468165	0.0216076	0.0216076	0.0252089	0.093633	0.194468	0.201671	0.0180063	0.0144051	0.00720254	0.0144051	0.00720254	1.11639	0.220638	0.0216076	0.00720254	0.753397
Guadua angustifolia	0.0425834	0.0520464	0.137213	0.00473149	0.0473149	0.0141945	0	0.0283889	0.0378519	0.00946298	0.0141945	0.00473149	0.0851668	0.22238	0.411639	0.0378519	0.0141945	0.00473149	0.0141945	0	1.18287	0.621906	0.0141945	0.00473149	2.71925
Olyra latifolia	0.0233601	0.0513923	0.149505	0.0140161	0.0513923	0.00934405	0.0140161	0.0420482	0.0420482	0.0233601	0.0140161	0.0140161	0.0794244	0.172865	0.359746	0.0280321	0.0140161	0.00934405	0.00934405	0	1.12129	0.209737	0.0186881	0	1.0143
Raddia guianensis	0.0135713	0.0542851	0.149284	0.0203569	0.0407138	0.0271426	0.0135713	0.0542851	0.0407138	0.0271426	0.0135713	0.0203569	0.101785	0.203569	0.318925	0.0271426	0.0271426	0.0135713	0.0203569	0	1.18749	0.223636	0.0135713	0.0135713	0.586423
Leersia perrieri	0.0217758	0.0598835	0.190538	0.0163319	0.0435516	0.0217758	0.0163319	0.0489956	0.0544395	0.0816593	0.0163319	0.0163319	0.0816593	0.201426	0.359301	0.0163319	0.0217758	0	0.0163319	0	1.28477	0.20519	0.0435516	0.0108879	1.35511
Oryza punctata	0.0411756	0.0566164	0.174996	0.0154408	0.0566164	0.0205878	0.0154408	0.0411756	0.0463225	0.0566164	0.0154408	0.0205878	0.0823511	0.205878	0.396315	0.0102939	0.0205878	0.0102939	0.0102939	0	1.29703	0.222779	0.0411756	0.0102939	1.094
Oryza meridionalis	0.0541419	0.0661734	0.180473	0.0180473	0.0481261	0.024063	0.00601576	0.0360946	0.0541419	0.0782049	0.0180473	0.0180473	0.0842207	0.234615	0.433135	0.0120315	0.024063	0.0120315	0.00601576	0	1.40769	0.266209	0.0481261	0.0120315	0.717412
Oryza brachyantha	0.0698975	0.0524231	0.122321	0.0116496	0.0698975	0.0174744	0.0116496	0.0407735	0.0524231	0.0931966	0.0174744	0.0174744	0.0931966	0.203868	0.314539	0.0116496	0.0232992	0.0116496	0.0174744	0	1.25233	0.182943	0.0349487	0.00582479	1.02361
Oryza longistaminata	0.0832145	0.0653828	0.101046	0.0118878	0.0475511	0.0118878	0.0178317	0.0356633	0.0594389	0.112934	0.0178317	0.0237756	0.0951022	0.190204	0.588445	0.0118878	0.0237756	0	0.0118878	0	1.50975	0.476443	0	0.0118878	2.28516
Oryza glumipatula	0.024914	0.0548109	0.15945	0.0149484	0.0548109	0.0199312	0.00996562	0.0398625	0.0448453	0.0597937	0.0149484	0.0149484	0.0847078	0.199312	0.433504	0.00996562	0.0199312	0.00498281	0.00996562	0	1.2756	0.280836	0.0298969	0.0149484	1.42665
Oryza glaberrima	0.0474383	0.0632511	0.179211	0.0105419	0.0579802	0.0210837	0.0105419	0.0316256	0.0527093	0.0843348	0.0158128	0.0158128	0.0948767	0.189753	0.337339	0.0105419	0.0158128	0.0105419	0.0158128	0	1.26502	0.210034	0.0316256	0.0105419	0.982801
Oryza sativa	0.0458792	0.0500501	0.137638	0.0125125	0.0458792	0.0166834	0.0166834	0.0375375	0.0375375	0.0750751	0.0125125	0.0125125	0.104271	0.175175	0.408742	0.00834168	0.0125125	0.00417084	0.00834168	0	1.22206	0.247418	0.025025	0.00834168	1.28966
Oryza barthii	0.037234	0.0638298	0.117021	0.0159574	0.0531915	0.0159574	0.0159574	0.0425532	0.0531915	0.0797872	0.0212766	0.0106383	0.101064	0.202128	0.452128	0.0106383	0.0212766	0.0106383	0.0106383	0	1.33511	0.264749	0.0212766	0.00531915	1.62801
Oryza rufipogon	0.0293542	0.0587084	0.151663	0.0146771	0.0489237	0.0195695	0.0146771	0.0391389	0.0440313	0.0636008	0.0146771	0.0146771	0.107632	0.200587	0.410959	0.00978474	0.0195695	0.00489237	0.00978474	0	1.27691	0.23277	0.0342466	0.0195695	1.48754
Oryza nivara	0.034188	0.0586081	0.141636	0.014652	0.0537241	0.019536	0.014652	0.043956	0.043956	0.04884	0.014652	0.014652	0.0927961	0.21978	0.444444	0.00976801	0.014652	0.00976801	0.00976801	0	1.30403	0.242193	0.039072	0.014652	1.4605
Oryza meyeriana var. granulata	0.058931	0.0648241	0.176793	0.0176793	0.0707172	0.0235724	0.0176793	0.0530379	0.0530379	0.0176793	0.0176793	0.0117862	0.0825034	0.235724	0.141434	0.0176793	0.0235724	0.0058931	0	0	1.09022	0.0620861	0.0353586	0.0117862	0.405629
Brachypodium stacei	0.0826318	0.0619739	0.170428	0.0154935	0.0516449	0.020658	0.010329	0.0361514	0.0464804	0.020658	0.0154935	0.0154935	0.0774673	0.216909	0.232402	0.020658	0.020658	0.00516449	0.020658	0	1.14135	0.174082	0.020658	0.020658	0.886604
Brachypodium hybridum	0.0875827	0.0583885	0.158135	0.0145971	0.0462242	0.0194628	0.00973141	0.0340599	0.0437914	0.0218957	0.0145971	0.0145971	0.0778513	0.199494	0.253017	0.0145971	0.01703	0.00486571	0.01703	0	1.10695	0.167563	0.01703	0.01703	0.891213
Brachypodium distachyon	0.0912409	0.0608273	0.177413	0.0152068	0.0456204	0.0202758	0.0101379	0.0354826	0.0405515	0.0253447	0.0152068	0.0101379	0.0861719	0.202758	0.278792	0.0101379	0.0152068	0.00506894	0.0202758	0	1.16586	0.159038	0.0202758	0.0152068	1.03181
Brachypodium mexicanum	0.0617078	0.0565654	0.169696	0.0128558	0.0437097	0.0179981	0.0102846	0.0359962	0.0411385	0.0282827	0.0154269	0.0154269	0.0719924	0.169696	0.236546	0.0179981	0.0179981	0.00514231	0.0205693	0	1.04903	0.18999	0.0179981	0.0128558	0.902906
Brachypodium sylvaticum	0.103618	0.0585665	0.148669	0.0135153	0.040546	0.0180205	0.00901023	0.0315358	0.0450511	0.0270307	0.0135153	0.0135153	0.0720818	0.198225	0.310853	0.0270307	0.0180205	0.00450511	0.0270307	0	1.18034	0.219922	0.0180205	0.0180205	1.31615
Secale cereale	0.074675	0.0475205	0.162927	0.010183	0.0305489	0.00678864	0.0169716	0.0271545	0.0475205	0.0203659	0.0169716	0.010183	0.105224	0.169716	0.363192	0.0135773	0.0169716	0.00339432	0.0305489	0	1.17443	0.270814	0.0305489	0.00339432	1.37284
Hordeum vulgare	0.0959647	0.0575788	0.143947	0.0143947	0.0431841	0.0191929	0.00959647	0.0287894	0.0479823	0.0335876	0.0143947	0.00959647	0.100763	0.191929	0.316683	0.0239912	0.0143947	0.00479823	0.0191929	0	1.18996	0.266209	0.0383859	0.00959647	1.21545
Thinopyrum intermedium	0.129236	0.0480346	0.0926381	0.0102931	0.0274483	0.0114368	0.00800576	0.0194426	0.0594714	0.0400288	0.0182989	0.00914944	0.0754829	0.132667	0.521518	0.0583277	0.0148678	0.00114368	0.0114368	0.00114368	1.29007	0.452524	0.025161	0.00114368	2.70133
Aegilops tauschii	0.0939769	0.0469885	0.149509	0.00854336	0.0384451	0.0170867	0.012815	0.0213584	0.0384451	0.012815	0.0213584	0.012815	0.106792	0.145237	0.465613	0.0469885	0.0213584	0.00427168	0.0213584	0	1.28578	0.328693	0.0256301	0.00427168	1.55324
Triticum urartu	0.123689	0.0537779	0.0860446	0.0107556	0.0376445	0.0107556	0.00537779	0.0215112	0.0430223	0.0322667	0.0322667	0.00537779	0.0914224	0.134445	0.596935	0.0484001	0.0215112	0.00537779	0.0161334	0	1.37671	0.298258	0.0107556	0.00537779	1.80943
Triticum dicoccoides	0.0899003	0.0539402	0.192644	0.0128429	0.0436659	0.0179801	0.0128429	0.030823	0.0513716	0.0205486	0.0179801	0.0154115	0.113018	0.164389	0.38015	0.030823	0.0256858	0.00770574	0.0256858	0	1.30741	0.351877	0.030823	0.00770574	1.79674
Triticum turgidum	0.140037	0.0519492	0.158106	0.013552	0.0406559	0.0180693	0.00903465	0.0271039	0.0655012	0.0180693	0.013552	0.0112933	0.0767945	0.167141	0.465284	0.0383973	0.0180693	0	0.0180693	0.00225866	1.35294	0.390826	0.0316213	0.00677599	1.97367
Triticum spelta	0.11767	0.0439492	0.154531	0.00992401	0.0382783	0.0170126	0.0113417	0.019848	0.0439492	0.0269366	0.0127594	0.00850629	0.102076	0.157366	0.439492	0.0382783	0.0212657	0.00567086	0.0155949	0.00141772	1.28587	0.330947	0.0368606	0.00567086	1.59976
Triticum aestivum	0.12783	0.0441593	0.0743736	0.0092967	0.0464835	0.0139451	0.0139451	0.0139451	0.0418352	0.0278901	0.0185934	0.00697253	0.102264	0.0813462	0.406731	0.0185934	0.0209176	0.00464835	0.0209176	0.00232418	1.09701	0.304058	0.0209176	0	1.33881
Paeonia suffruticosa	0	0.0156454	0.0521512	0.00521512	0.0104302	0	0.0104302	0.00521512	0.00521512	0.00521512	0.0365059	0.0104302	0.0469361	0.104302	0.0573664	0.00521512	0.00521512	0.00521512	0.00521512	0	0.385919	0.107708	0.0260756	0.0104302	0.236958
Rhodiola crenulata	0.066361	0.0301641	0.265444	0.0180985	0.0542954	0.0301641	0.0301641	0.0361969	0.0180985	0.0361969	0.0482625	0.0120656	0.066361	0.120656	0.120656	0.0180985	0.0120656	0.0241313	0.00603282	0.00603282	1.01955	0.164429	0.0723938	0.0241313	0.191833
Kalanchoe laxiflora	0.0782949	0.0666957	0.237785	0.0260983	0.046397	0.0202987	0.0260983	0.0347977	0.0202987	0.046397	0.046397	0.0144991	0.0637959	0.15079	0.295781	0.0173989	0.0115992	0.0260983	0.0173989	0.00579962	1.25272	0.110581	0.046397	0.00869943	0.410072
Kalanchoe fedtschenkoi	0.0644157	0.0644157	0.220087	0.0268399	0.0483118	0.0214719	0.0214719	0.0322078	0.0214719	0.0322078	0.0375758	0.0161039	0.0590477	0.144935	0.332814	0.0214719	0.0107359	0.0268399	0.0214719	0.00536797	1.22927	0.155102	0.0214719	0.0161039	0.518367
Amaranthus hypochondriacus	0.0365872	0.0439046	0.212205	0.0146349	0.0219523	0.0219523	0.0219523	0.0146349	0.0731743	0	0.0439046	0	0.0292697	0.190253	0.0804917	0.0146349	0.00731743	0.00731743	0	0.00731743	0.841504	0.367607	0.051222	0.0146349	0.454103
Selenicereus undatus	0.0233536	0.0583839	0.251051	0.0408688	0.0525455	0.029192	0.0350304	0.0350304	0.0408688	0.0467071	0.0408688	0	0.0525455	0.175152	0.0525455	0.0175152	0.0116768	0.0116768	0.00583839	0.00583839	0.986688	0.181609	0.0525455	0.0233536	0.296775
Portulaca amilis	0.00797448	0.0518341	0.15949	0.0239234	0.0358852	0.0199362	0.0239234	0.0239234	0.0478469	0.0318979	0.0318979	0.0199362	0.0279107	0.147528	0.183413	0.0199362	0.00398724	0.00797448	0.00797448	0.00797448	0.885167	0.295397	0.0279107	0.015949	0.641817
Drosera spatulata	0.0157394	0.0472181	0.228221	0.023609	0.0393484	0.0314787	0.0314787	0.0393484	0.0157394	0.00786968	0.0314787	0.0157394	0.0472181	0.157394	0.0944361	0.0157394	0.023609	0.023609	0.0157394	0.00786968	0.912883	0.184291	0.0393484	0	0.305033
Dionaea muscipula	0.0227825	0.045565	0.220231	0.0227825	0.0151883	0.0151883	0.0151883	0.0379708	0.0227825	0.0151883	0.0379708	0.00759417	0.0531592	0.189854	0.0303767	0.0227825	0.0151883	0	0.0151883	0.00759417	0.812576	0.165402	0.0379708	0.00759417	0.222438
Aldrovanda vesiculosa	0.0232207	0.0580518	0.290259	0.0174155	0.0232207	0.0232207	0.0290259	0.063857	0.0290259	0.0406362	0.0522466	0.0232207	0.0580518	0.121909	0.0232207	0.0174155	0.0406362	0.0116104	0.0174155	0.00580518	0.969465	0.0554273	0.0406362	0.00580518	0.323326
Suaeda aralocaspica	0.0171448	0.0514344	0.148588	0.0228598	0.0342896	0.0228598	0.0228598	0.0228598	0.0285747	0.0285747	0.0342896	0.0114299	0.0400046	0.137159	0.0400046	0.0114299	0	0.00571494	0.0114299	0.00571494	0.697223	0.0537746	0.0514344	0.00571494	0.227508
Beta vulgaris	0.0129408	0.064704	0.181171	0.0258816	0.0388224	0.0258816	0.0258816	0.032352	0.0711744	0.0582336	0.0388224	0.0194112	0.0452928	0.200582	0.109997	0.0129408	0.0064704	0.0064704	0.0129408	0.0064704	0.996441	0.191339	0.0841152	0.0129408	0.840886
Chenopodium quinoa	0.0292208	0.0519481	0.185065	0.025974	0.038961	0.025974	0.0194805	0.025974	0.0454545	0.0454545	0.0422078	0.012987	0.0551948	0.172078	0.191558	0.012987	0.00649351	0.00974026	0.012987	0.00324675	1.01299	0.178031	0.0649351	0.0162338	0.681604
Spinacia oleracea	0.0235505	0.0423908	0.136593	0.0188404	0.0235505	0.0141303	0.0188404	0.0235505	0.0235505	0.0329707	0.0282606	0.00942019	0.0235505	0.122462	0.103622	0.00942019	0.00471009	0.00471009	0.0141303	0	0.678253	0.0833454	0.0423908	0.00471009	0.242789
Hydrangea quercifolia	0.0866463	0.0560652	0.219164	0.0254842	0.0356779	0.0254842	0.030581	0.0407747	0.0509684	0.0509684	0.0509684	0.00509684	0.0662589	0.163099	0.463812	0.0101937	0.0101937	0.0203874	0.0152905	0.0101937	1.43731	0.290282	0.0866463	0.0254842	0.819151
Camptotheca acuminata	0.0262241	0.0674334	0.217285	0.0262241	0.0337167	0.0412093	0.0412093	0.037463	0.0636871	0.0636871	0.037463	0.0112389	0.074926	0.187315	0.123628	0.0187315	0.0037463	0.0262241	0.0149852	0.0074926	1.12389	0.252001	0.074926	0.037463	0.441743
Davidia involucrata	0.0330592	0.0743832	0.214885	0.020662	0.0165296	0.0165296	0.0123972	0.0371916	0.020662	0.020662	0.0330592	0.0165296	0.061986	0.185958	0.132237	0.0041324	0.0041324	0.0165296	0.0041324	0.0041324	0.92979	0.276042	0.061986	0.0289268	0.800825
Nyssa yunnanensis	0.0201329	0.0352325	0.236561	0.0301993	0.0150997	0.0251661	0.0150997	0.0553654	0.0201329	0.0201329	0.0352325	0.0201329	0.0754983	0.301993	0.145963	0	0.0100664	0.0201329	0.0201329	0.0100664	1.11234	0.261115	0.0704651	0.0251661	0.546279
Nyssa sinensis	0.0307949	0.0879856	0.211165	0.0219964	0.0351942	0.0219964	0.0263957	0.0439928	0.0483921	0.0747877	0.0439928	0.0263957	0.0659892	0.202367	0.0879856	0.00439928	0.0131978	0.0175971	0.0219964	0.00439928	1.09102	0.289971	0.079187	0.0263957	0.786588
Diospyros oleifera	0.011426	0.0685558	0.205667	0.0285649	0.0342779	0.0285649	0.011426	0.0342779	0.0228519	0.0342779	0.0457038	0.00571298	0.0685558	0.171389	0.108547	0.0171389	0.011426	0.011426	0.00571298	0.011426	0.936929	0.137386	0.0742687	0.011426	0.345545
Camellia sinensis	0.00966962	0.0709106	0.154714	0.0257857	0.0193392	0.016116	0.0225624	0.0322321	0.0709106	0.0741338	0.0709106	0.016116	0.0354553	0.203062	0.651088	0.0128928	0.00644641	0.0128928	0.00644641	0.00322321	1.51491	0.494766	0.0644641	0.00644641	1.62173
Roridula gorgonias	0.0208435	0.0833739	0.118113	0.0277913	0.0277913	0.0347391	0.0208435	0.0486348	0.0347391	0.0208435	0.0486348	0.00694782	0.0694782	0.187591	0.0208435	0	0	0.0208435	0.0138956	0.00694782	0.812895	0.153399	0.0833739	0.0138956	0.322666
Clethra arborea	0.0514721	0.0411777	0.180152	0.0205888	0.0257361	0.0205888	0.0257361	0.0308833	0.0360305	0.0257361	0.0257361	0.0308833	0.0257361	0.138975	0.149269	0.0102944	0	0.0154416	0.0154416	0	0.869879	0.416748	0.0926498	0.00514721	0.568647
Actinidia chinensis	0.0436262	0.0959777	0.248669	0.0305383	0.0392636	0.034901	0.0261757	0.0436262	0.0436262	0.0392636	0.0610767	0.0130879	0.0698019	0.244307	0.200681	0.0305383	0.0130879	0.0174505	0.0130879	0.0130879	1.32187	0.11997	0.0567141	0.00872524	0.428464
Rhododendron delavayi	0.0103579	0.0517893	0.165726	0.0207157	0.0310736	0.0258947	0.0258947	0.0362525	0.0569683	0.0414315	0.0466104	0.0155368	0.0466104	0.19162	0.305557	0.0103579	0.0103579	0	0.00517893	0.00517893	1.10311	0.451467	0.0414315	0.0103579	0.910718
Vaccinium corymbosum	0.0281418	0.0723647	0.16081	0.016081	0.0227815	0.0214414	0.0174211	0.0335022	0.0603039	0.0643242	0.0361824	0.0174211	0.0402026	0.15277	0.715607	0.0107207	0.0107207	0.0174211	0.00938061	0.00536035	1.51296	0.428528	0.0469031	0.0254617	1.13058
Vaccinium darrowii	0.0398107	0.0619277	0.145972	0.0176936	0.022117	0.022117	0.0176936	0.0265405	0.0398107	0.0707745	0.0353873	0.0176936	0.0353873	0.145972	0.22117	0.00884682	0.00884682	0.0176936	0.00442341	0.00442341	0.964303	0.274251	0.0265405	0.0132702	0.650076
Panax ginseng	0.00721631	0.0902039	0.263395	0.0288652	0.0396897	0.0108245	0.0216489	0.0396897	0.0216489	0.0180408	0.0396897	0.0216489	0.0577305	0.212881	0.119069	0.00721631	0.00360815	0.0216489	0.0180408	0.00360815	1.04636	0.159178	0.0288652	0.0216489	0.128459
Coriandrum sativum	0.00861252	0.0904315	0.219619	0.017225	0.0301438	0.017225	0.0129188	0.0430626	0.0301438	0.0258376	0.0430626	0.0129188	0.0516751	0.150719	0.176557	0.0129188	0.017225	0.0129188	0.0215313	0	0.994746	0.263133	0.0559814	0.00861252	0.447953
Daucus carota	0.0302039	0.0805437	0.276869	0.0251699	0.0352379	0.0302039	0.0251699	0.0654417	0.0251699	0.010068	0.0352379	0.0201359	0.0553738	0.181223	0.161087	0.010068	0.00503398	0.0201359	0.0151019	0.00503398	1.11251	0.303667	0.0553738	0.010068	0.545044
Lactuca sativa	0.031161	0.0756766	0.218127	0.0178063	0.031161	0.0267094	0.0222578	0.0267094	0.0534188	0.0712251	0.0267094	0.0178063	0.0667735	0.16916	0.347222	0.0133547	0.00890313	0.0133547	0.0178063	0.00890313	1.26425	0.453651	0.0623219	0.0222578	1.23086
Cynara cardunculus	0.00590284	0.0531256	0.283336	0.0118057	0.0236114	0.0118057	0.00590284	0.0295142	0.0413199	0.0531256	0.0295142	0.0177085	0.0649312	0.200697	0.12396	0.0236114	0	0.0177085	0.0236114	0.0118057	1.033	0.34558	0.0708341	0.0177085	0.254638
Erigeron canadensis	0.0377715	0.0661001	0.226629	0.0188857	0.03305	0.0236072	0.0236072	0.0377715	0.0519358	0.0802644	0.0566572	0.0236072	0.0566572	0.203022	0.283286	0.0188857	0.0141643	0.0141643	0.0141643	0.00944287	1.29367	0.431851	0.0566572	0.00944287	1.0569
Helianthus annuus	0.0285643	0.0606991	0.210662	0.0249938	0.0285643	0.0214232	0.0178527	0.0392759	0.0571286	0.0964045	0.0392759	0.0321348	0.053558	0.167815	0.285643	0.0249938	0.0142821	0.0214232	0.0107116	0.0178527	1.25326	0.43276	0.053558	0.0142821	0.895272
Mikania micrantha	0.0276062	0.0483108	0.203596	0.0172539	0.0414093	0.0172539	0.0276062	0.0379585	0.0655647	0.0379585	0.031057	0.0345077	0.0621139	0.144933	0.165637	0.0241554	0.0138031	0.00345077	0.0103523	0.0138031	1.02833	0.261232	0.0379585	0.0172539	0.724207
Chiococca alba	0.0187073	0.0467683	0.224488	0.0374146	0.0467683	0.028061	0.0233842	0.0420915	0.0374146	0.028061	0.0420915	0.00935366	0.0607988	0.196427	0.28061	0.0187073	0.0140305	0.0140305	0.0140305	0.00935366	1.19259	0.195095	0.0701525	0.0140305	1.50153
Ophiorrhiza pumila	0.00553802	0.0553802	0.188293	0.0221521	0.0221521	0.0166141	0.0166141	0.0276901	0.0276901	0.0664562	0.0332281	0.011076	0.0553802	0.155065	0.426427	0.011076	0.011076	0.011076	0.00553802	0	1.16852	0.147438	0.0553802	0.0221521	1.25323
Coffea canephora	0.0185954	0.0557863	0.20455	0.0247939	0.0371909	0.0247939	0.0247939	0.0309924	0.0433893	0.0743817	0.0371909	0.012397	0.0619848	0.20455	1.2087	0.012397	0.012397	0.0185954	0.012397	0.00619848	2.12608	0.324707	0.0619848	0.0185954	3.26645
Coffea arabica	0.0213603	0.0427207	0.180037	0.0152574	0.0305148	0.0183089	0.0244118	0.0274633	0.0305148	0.0732355	0.0366177	0.0213603	0.0488237	0.158677	0.698789	0.0152574	0.00915444	0.0152574	0.0152574	0.00610296	1.48912	0.302343	0.0488237	0.0183089	2.36998
Coffea eugenioides	0.0231032	0.0415858	0.161723	0.0184826	0.0323445	0.0184826	0.0184826	0.0231032	0.0323445	0.0508271	0.0323445	0.0184826	0.0600684	0.170964	1.01654	0.0231032	0.00924129	0.0138619	0.0138619	0.00462065	1.78357	0.441121	0.0693097	0.0138619	3.1215
Dorcoceras hygrometricum	0.0183142	0.0366284	0.160249	0.0137356	0.0137356	0.0274713	0.0137356	0.0320498	0.0228927	0.0274713	0.0366284	0.00915709	0.0412069	0.105307	0.100728	0.00915709	0.00457854	0.00457854	0.00915709	0.00457854	0.69136	0.0627053	0.0457854	0.00915709	0.235891
Antirrhinum majus	0.0146635	0.0439904	0.219952	0.0195513	0.0342148	0.0293269	0.0439904	0.0342148	0.0391026	0.0342148	0.0391026	0.0244391	0.0586539	0.190625	0.26883	0.0146635	0.00977565	0.0146635	0.0146635	0.00977565	1.15841	0.114726	0.0537661	0.0146635	0.888198
Erythranthe guttata	0.0163934	0.0710383	0.229508	0.010929	0.0273224	0.0218579	0.010929	0.0382514	0.0601093	0.0601093	0.0491803	0.0163934	0.0601093	0.185792	0.300546	0.0163934	0.0163934	0.0163934	0.010929	0.010929	1.22951	0.178094	0.0601093	0.0163934	1.50532
Olea europaea	0.0144587	0.0722935	0.16989	0.0180734	0.0216881	0.0289174	0.0216881	0.0433761	0.0325321	0.0253027	0.0469908	0.00722935	0.0433761	0.16266	0.206037	0.010844	0.010844	0.0144587	0.0180734	0.010844	0.979577	0.164343	0.0542201	0.00361468	0.695889
Sesamum indicum	0.0125968	0.0692826	0.264534	0.0251937	0.0314921	0.0314921	0.0251937	0.0440889	0.0629842	0.0566858	0.0377905	0.0188953	0.0692826	0.201549	0.170057	0.0125968	0.0188953	0.0251937	0.0125968	0.0125968	1.203	0.137518	0.0566858	0.0251937	0.697412
Lindenbergia philippensis	0.0454391	0.0624787	0.266954	0.0227195	0.0283994	0.0283994	0.0283994	0.0511189	0.0454391	0.0454391	0.0454391	0.0170396	0.0624787	0.210156	0.096558	0.0170396	0.0113598	0.0227195	0.0227195	0.0113598	1.14166	0.128906	0.0567988	0.0227195	0.680091
Striga asiatica	0.0216509	0.0703654	0.23816	0.0216509	0.037889	0.0216509	0.0216509	0.0487145	0.0270636	0.0324763	0.0433018	0.0162382	0.0703654	0.200271	0.0595399	0.0216509	0.0162382	0.0108254	0.0162382	0.0108254	1.00677	0.123098	0.0270636	0.00541272	0.294688
Phtheirospermum japonicum	0.0126566	0.0506265	0.253133	0.0253133	0.0189849	0.0316416	0.00632831	0.0506265	0.0316416	0.0506265	0.0253133	0.00632831	0.0759398	0.221491	0.158208	0.0189849	0.0126566	0.0189849	0.0126566	0.00632831	1.08847	0.214661	0.0189849	0.00632831	0.502398
Genlisea aurea	0.0110865	0.0776053	0.37694	0.0221729	0.0443459	0.0332594	0	0.0221729	0.0332594	0.0221729	0.0665188	0	0.0776053	0.155211	0.0110865	0	0.0221729	0.0110865	0.0110865	0	0.997783	0.0461823	0.0332594	0	0.100062
Utricularia reniformis	0.0174642	0.0829549	0.248865	0.0174642	0.0392944	0.0261963	0.0130981	0.0392944	0.0305623	0.0523926	0.0611247	0.0261963	0.0698568	0.117883	0.117883	0.0174642	0.0305623	0.0087321	0.0087321	0.00436605	1.03039	0.0952118	0.0174642	0.0087321	0.116711
Utricularia gibba	0.0198939	0.0795756	0.251989	0.0397878	0.0464191	0.0397878	0.0066313	0.066313	0.0331565	0.066313	0.0464191	0.0066313	0.0530504	0.145889	0.0795756	0.0265252	0.0397878	0.0132626	0.0066313	0	1.06764	0.0683827	0.0265252	0.0066313	0.166072
Ipomoea triloba	0.0335024	0.076577	0.272806	0.0239303	0.0574328	0.0239303	0.0239303	0.0478606	0.0526467	0.138796	0.100507	0.0287164	0.0622188	0.335024	0.18187	0.0143582	0.0143582	0.0143582	0.00957213	0.00957213	1.52197	0.385364	0.0478606	0.00478606	1.42921
Cuscuta australis	0.0163372	0.0490116	0.245058	0.0245058	0.081686	0.0245058	0.0163372	0.040843	0.040843	0.0653488	0.040843	0.0245058	0.0735174	0.220552	0.0490116	0.0245058	0.0245058	0.0081686	0	0.0081686	1.07826	0.150602	0.040843	0.0081686	0.0564759
Cuscuta campestris	0.0134998	0.0607492	0.155248	0.0168748	0.0573743	0.0168748	0.0101249	0.0371245	0.0269997	0.0303746	0.0404995	0.0134998	0.0539993	0.188998	0.0337496	0.0269997	0.0202497	0.00674992	0.00674992	0.00337496	0.820115	0.152881	0.0269997	0.00674992	0.0395382
Petunia axillaris subsp. parodii	0.0145426	0.053323	0.208444	0.0193902	0.0339328	0.0242377	0.0193902	0.0339328	0.0484754	0.0290853	0.0436279	0.0242377	0.0484754	0.203597	0.0872558	0.00969509	0.00969509	0.0193902	0.00969509	0.00969509	0.950119	0.214998	0.0581705	0.0193902	0.552322
Petunia integrifolia subsp. inflata	0.0134421	0.0492876	0.224034	0.0224034	0.0313648	0.0268841	0.0179228	0.0268841	0.0448069	0.0268841	0.0403262	0.0313648	0.0492876	0.232996	0.313648	0.0179228	0.0134421	0.0134421	0.00896138	0.00896138	1.21427	0.22217	0.0537683	0.0224034	1.04353
Nicotiana tabacum	0.0105081	0.0551673	0.22855	0.0210161	0.0367782	0.0262702	0.0183891	0.0367782	0.0367782	0.0288972	0.0446593	0.0183891	0.0551673	0.197026	0.249567	0.0183891	0.00788105	0.0157621	0.00525403	0.00525403	1.11648	0.167354	0.0472863	0.0288972	0.859593
Nicotiana attenuata	0.0154751	0.0670587	0.22181	0.0206334	0.0412669	0.0309502	0.0309502	0.0361085	0.0361085	0.0361085	0.0464253	0.0206334	0.0515836	0.196018	0.154751	0.0154751	0.0103167	0.0154751	0.0103167	0.0103167	1.06778	0.130865	0.0515836	0.0206334	0.59659
Nicotiana benthamiana	0.0069442	0.0763862	0.225687	0.0277768	0.0416652	0.034721	0.0277768	0.034721	0.0277768	0.0138884	0.0451373	0.0138884	0.0659699	0.208326	0.135412	0.0173605	0.0069442	0.0173605	0.0138884	0.0104163	1.05205	0.136816	0.0590257	0.0138884	0.273631
Nicotiana sylvestris	0.014165	0.0613816	0.193588	0.0188866	0.0377733	0.0283299	0.0283299	0.0330516	0.0330516	0.0283299	0.0424949	0.014165	0.0472166	0.16998	0.22664	0.0188866	0.00944332	0.014165	0.00944332	0.00472166	1.03404	0.230939	0.0566599	0.0283299	0.913415
Capsicum chinense	0.0194448	0.0534733	0.204171	0.0194448	0.0388897	0.0291673	0.0243061	0.0340285	0.0243061	0.068057	0.0437509	0.0291673	0.0486121	0.165281	0.364591	0.0194448	0.00972242	0.0194448	0.00486121	0.00972242	1.22989	0.394898	0.068057	0.00972242	2.08282
Capsicum annuum	0.0146987	0.0489956	0.191083	0.0195982	0.044096	0.0293974	0.0244978	0.0342969	0.0391965	0.0636943	0.0391965	0.0342969	0.0538951	0.181284	0.685938	0.0195982	0.0195982	0.0195982	0.00489956	0.00979912	1.57766	0.421851	0.0587947	0.00489956	2.27587
Solanum melongena	0.0206026	0.0618079	0.211177	0.0206026	0.0412053	0.0257533	0.0257533	0.0360546	0.0309039	0.0669585	0.0360546	0.0206026	0.0566572	0.195725	0.448107	0.0206026	0.015452	0.0206026	0.0103013	0.0103013	1.37523	0.282972	0.0618079	0.0103013	0.887155
Solanum tuberosum	0.015873	0.0634921	0.216931	0.021164	0.042328	0.026455	0.021164	0.037037	0.021164	0.010582	0.047619	0.021164	0.0582011	0.222222	0.359788	0.021164	0.031746	0.021164	0.010582	0.010582	1.28042	0.434767	0.0687831	0.015873	1.30787
Solanum pimpinellifolium	0.01485	0.0643501	0.198	0.01485	0.0396	0.02475	0.0198	0.0297	0.03465	0.0396	0.03465	0.00990001	0.0544501	0.1881	0.1584	0.01485	0.00990001	0.01485	0.00990001	0.00990001	0.985051	0.176073	0.04455	0.0198	0.556516
Solanum pennellii	0.0159459	0.0414594	0.133946	0.00956755	0.0318918	0.0159459	0.0191351	0.0223243	0.0255135	0.0287026	0.0255135	0.0159459	0.035081	0.137135	0.127567	0.00956755	0.0191351	0.00956755	0.00637836	0.00318918	0.733512	0.134649	0.035081	0.00318918	0.502343
Solanum lycopersicum	0.0214087	0.0695782	0.219439	0.0214087	0.032113	0.0267609	0.032113	0.0374652	0.0267609	0.0428174	0.0481696	0.0160565	0.0588739	0.219439	0.2462	0.0214087	0.0160565	0.0160565	0.0107043	0.0107043	1.19353	0.188746	0.0749304	0.00535217	0.813967
Tetrastigma voinierianum	0.0429332	0.0300532	0.094453	0.01288	0.00429332	0.0171733	0.00429332	0.0300532	0.0300532	0.0214666	0.0300532	0.00429332	0.0515198	0.150266	0.0601065	0.00858664	0.01288	0.00429332	0.0171733	0.00429332	0.631118	0.316057	0.0429332	0.0171733	1.31737
Vitis riparia	0.111702	0.0638298	0.18617	0.0212766	0.0319149	0.0265957	0.0265957	0.0319149	0.0319149	0.175532	0.0319149	0.0159574	0.0744681	0.260638	0.398936	0.0159574	0.0106383	0.0159574	0.0212766	0.00531915	1.55851	0.652542	0.0851064	0.0212766	2.81356
Vitis rotundifolia	0.0980618	0.0807568	0.161514	0.0259575	0.0317259	0.0259575	0.0259575	0.0317259	0.0519151	0.175934	0.0346101	0.017305	0.0749885	0.24227	0.47012	0.0144209	0.0115367	0.017305	0.0201892	0.00576834	1.61802	0.662148	0.0692201	0.0374942	2.13582
Vitis arizonica	0.0675323	0.0736716	0.162691	0.0245572	0.0153483	0.0337662	0.0153483	0.0399055	0.0399055	0.1719	0.0368358	0.0184179	0.0859502	0.214876	0.273199	0.0061393	0.00920895	0.0153483	0.0214876	0.0061393	1.33223	0.515027	0.0767413	0.0184179	2.34852
Vitis vinifera	0.0573954	0.0516559	0.183665	0.0172186	0.0229582	0.0286977	0.0172186	0.0344372	0.0286977	0.12627	0.0344372	0.0114791	0.0803536	0.241061	0.37307	0.0114791	0.0114791	0.0172186	0.0229582	0.00573954	1.37749	0.5026	0.0688745	0.0229582	1.70884
Punica granatum	0.0931587	0.0815138	0.238719	0.0174672	0.0349345	0.0291121	0.0232897	0.0349345	0.0465793	0.0640466	0.0407569	0.0174672	0.0640466	0.203785	0.244541	0.0174672	0.0116448	0.0174672	0.0232897	0.0116448	1.31587	0.325249	0.0524017	0.0232897	1.28241
Psidium guajava	0.0240529	0.0541191	0.228503	0.0240529	0.0300661	0.0180397	0.0240529	0.0300661	0.0420926	0.0420926	0.0420926	0.00601323	0.0601323	0.216476	0.318701	0.0120265	0.00601323	0.00601323	0.0180397	0	1.20265	0.207526	0.0481058	0.0240529	1.17137
Syzygium oleosum	0.0649667	0.0595528	0.211142	0.0216556	0.0324834	0.0216556	0.0216556	0.0324834	0.0433111	0.0866223	0.0324834	0.0108278	0.0649667	0.232797	0.406042	0.0108278	0.0108278	0.0162417	0.0162417	0.0108278	1.40761	0.495757	0.0649667	0.0270695	2.41156
Eucalyptus grandis	0.110205	0.044082	0.167512	0.022041	0.0264492	0.0176328	0.0176328	0.0264492	0.0749394	0.149879	0.044082	0.0088164	0.0528984	0.286533	1.32246	0.0396738	0.0088164	0.0132246	0.0132246	0.0176328	2.46418	0.77913	0.110205	0.0088164	2.51478
Corymbia citriodora	0.102665	0.0384994	0.171108	0.0171108	0.0171108	0.0128331	0.0171108	0.0256663	0.0513325	0.158275	0.029944	0.0128331	0.0470548	0.256663	1.12504	0.0128331	0.00855542	0.0128331	0.0128331	0.00855542	2.13885	0.85326	0.119776	0.0128331	3.04206
Durio zibethinus	0.0589021	0.0903165	0.247389	0.0314144	0.039268	0.0314144	0.039268	0.0431948	0.0353412	0.0863897	0.0510485	0.019634	0.0628289	0.243462	0.545826	0.0314144	0.0157072	0.0274876	0.0274876	0.00785361	1.73565	0.53884	0.0824629	0.00785361	1.14932
Theobroma cacao	0.0423063	0.0664813	0.205488	0.024175	0.0302188	0.0302188	0.024175	0.0362625	0.0483501	0.114831	0.0302188	0.0181313	0.0604376	0.187356	0.380757	0.0120875	0.0120875	0.0181313	0.024175	0.00604376	1.37193	0.616026	0.0785688	0.0181313	1.31261
Herrania umbratica	0.0430354	0.0717257	0.208005	0.0215177	0.0430354	0.0358629	0.0286903	0.0358629	0.0430354	0.0932434	0.0286903	0.0215177	0.0645531	0.208005	0.294075	0.0143451	0.0143451	0.0215177	0.0286903	0	1.31975	0.389105	0.107589	0.0143451	0.68529
Corchorus olitorius	0.0469704	0.0469704	0.18201	0.0234852	0.0234852	0.0117426	0.0176139	0.0352278	0.0293565	0.0469704	0.0234852	0.0117426	0.0117426	0.129169	0.105683	0.0117426	0	0.0176139	0.0293565	0.0058713	0.81024	0.479088	0.0645843	0.0058713	0.716475
Corchorus capsularis	0.00681849	0.0681849	0.197736	0.027274	0.040911	0.0340925	0.027274	0.0340925	0.027274	0.0886404	0.027274	0.0204555	0.040911	0.143188	0.115914	0.013637	0.013637	0.00681849	0.0204555	0.00681849	0.961407	0.245648	0.0681849	0.0204555	0.61946
Hibiscus syriacus	0.0198108	0.0742905	0.279828	0.0247635	0.0544797	0.0297162	0.0470507	0.0520034	0.0247635	0.0718142	0.0371453	0.00742905	0.0544797	0.190679	0.160963	0.0173345	0.00742905	0.0272399	0.0148581	0.0123818	1.20846	0.194074	0.0594324	0.0173345	0.512139
Gossypium raimondii	0.0212008	0.0763229	0.26289	0.0296811	0.0424016	0.0339213	0.0339213	0.0466418	0.0339213	0.114484	0.0424016	0.0169607	0.0551221	0.228969	0.415536	0.0212008	0.0127205	0.0296811	0.025441	0.00848033	1.5519	0.435888	0.0636024	0.00848033	0.934518
Gossypium hirsutum	0.0174718	0.0720713	0.257709	0.0305757	0.0436796	0.0327597	0.0349437	0.0436796	0.0349437	0.096095	0.0414956	0.0152878	0.0545995	0.231502	0.314493	0.0196558	0.0131039	0.0262077	0.0240238	0.00873591	1.41303	0.412915	0.0633354	0.0109199	1.09152
Gossypium mustelinum	0.0239344	0.073979	0.254575	0.0326378	0.0391653	0.0326378	0.0348136	0.043517	0.0348136	0.0979134	0.043517	0.015231	0.0565722	0.232816	0.324202	0.0261102	0.0130551	0.0304619	0.0239344	0.00870341	1.44259	0.434428	0.0609239	0.0108793	1.15056
Gossypium darwinii	0.0216109	0.0777991	0.248525	0.0280941	0.0410607	0.0324163	0.0324163	0.0475439	0.0345774	0.101571	0.0410607	0.0172887	0.0583494	0.229075	0.391157	0.0216109	0.0129665	0.0302552	0.025933	0.00864435	1.50196	0.434009	0.0605104	0.0129665	1.2405
Gossypium tomentosum	0.021581	0.0690593	0.256814	0.0280553	0.0410039	0.0323715	0.0345296	0.0453202	0.0345296	0.0906403	0.0431621	0.0172648	0.0474783	0.222285	0.364719	0.021581	0.0129486	0.0302134	0.0258972	0.00863241	1.44809	0.474929	0.062585	0.0129486	1.21482
Gossypium barbadense	0.0218503	0.078661	0.246908	0.0305904	0.0393305	0.0327754	0.0327754	0.0480706	0.0349605	0.102696	0.0415155	0.0174802	0.0546257	0.227243	0.437006	0.0218503	0.0131102	0.0284054	0.0240353	0.00874011	1.54263	0.465377	0.0611808	0.0109251	1.17533
Toona sinensis	0.00465614	0.00465614	0.139684	0.0372492	0.00465614	0.032593	0.0232807	0.032593	0.00465614	0	0.0232807	0.0186246	0.0698422	0.176933	0.0232807	0.00931229	0	0.0139684	0.0279369	0.00465614	0.65186	0.218433	0.065186	0.0558737	0.179679
Dimocarpus longan	0.0746234	0.0373117	0.163239	0.0186558	0.0186558	0.0233198	0.0139919	0.0279838	0.0513036	0.116599	0.0233198	0.0279838	0.0513036	0.172567	0.564339	0.00932792	0.00932792	0.0186558	0.0186558	0.00466396	1.44583	0.556444	0.0652955	0.0139919	1.71265
Sclerocarya birrea	0.0470146	0.0470146	0.25858	0.0235073	0.0470146	0.031343	0.0235073	0.031343	0.0548503	0.0783576	0.0391788	0.0156715	0.0626861	0.20373	0.321266	0.00783576	0.00783576	0.0235073	0.031343	0	1.35559	0.468867	0.109701	0.0156715	0.806452
Anacardium occidentale	0.0592956	0.0988259	0.264854	0.0237182	0.0395304	0.0237182	0.0197652	0.0316243	0.0632486	0.0790608	0.0355773	0.0197652	0.0711547	0.233229	0.31229	0.0158122	0.0197652	0.0276713	0.0197652	0.00395304	1.46262	0.520583	0.0632486	0.0197652	1.14649
Pistacia vera	0.073497	0.0783968	0.24009	0.024499	0.0391984	0.0342986	0.0195992	0.0342986	0.073497	0.097996	0.0391984	0.024499	0.073497	0.225391	0.303788	0.0097996	0.0097996	0.0146994	0.0195992	0.0097996	1.44544	0.323264	0.102896	0.0195992	1.03667
Mangifera indica	0.0471577	0.0943154	0.278659	0.0257224	0.0342965	0.0214353	0.0300094	0.0385836	0.0771671	0.111464	0.0514447	0.0300094	0.0643059	0.222927	0.3644	0.0171482	0.0214353	0.0257224	0.0214353	0.00428706	1.58193	0.377242	0.0814542	0.0257224	1.8965
Atalantia buxifolia	0.0514999	0.0643749	0.218875	0.02575	0.038625	0.02575	0.02575	0.0321875	0.0321875	0.0514999	0.0450624	0.012875	0.0514999	0.173812	0.225312	0.012875	0.012875	0.0193125	0.02575	0.00643749	1.15231	0.149535	0.0901249	0	0.530606
Citrus medica	0.0528821	0.0646336	0.229156	0.0235031	0.0293789	0.0293789	0.0235031	0.0411305	0.0235031	0.0763852	0.0293789	0.0117516	0.0293789	0.117516	0.00587579	0.00587579	0.0117516	0.0176274	0.0117516	0	0.834362	0.397958	0.082261	0.0176274	0.289817
Citrus sinensis	0.00966962	0.0709106	0.154714	0.0257857	0.0193392	0.016116	0.0225624	0.0322321	0.0709106	0.0741338	0.0709106	0.016116	0.0354553	0.203062	0.651088	0.0128928	0.00644641	0.0128928	0.00644641	0.00322321	1.51491	0.494766	0.0644641	0.00644641	1.62173
Citrus cavaleriei	0.0597693	0.0478154	0.209193	0.0239077	0.0358616	0.0358616	0.0179308	0.0358616	0.0298846	0.0777001	0.0298846	0.00597693	0.0597693	0.161377	0.215169	0.00597693	0.0119539	0.0179308	0	0.00597693	1.0878	0.0961076	0.0717231	0.00597693	0.257743
Citrus trifoliata	0.0583567	0.0641923	0.210084	0.0233427	0.0291783	0.0291783	0.0233427	0.035014	0.0291783	0.070028	0.035014	0.0116713	0.070028	0.180906	0.793651	0.0116713	0.0116713	0.017507	0.0233427	0.00583567	1.73319	0.584795	0.0758637	0.0233427	1.55178
Citrus clementina	0.0473681	0.0592101	0.201314	0.0236841	0.0296051	0.0355261	0.0236841	0.0355261	0.0296051	0.0710522	0.0355261	0.011842	0.0710522	0.183551	0.976967	0.011842	0.011842	0.017763	0.0236841	0.00592101	1.90657	0.653134	0.0888152	0.017763	1.84193
Citrus reticulata	0.0608014	0.0486411	0.218885	0.0243205	0.0364808	0.0304007	0.0243205	0.0364808	0.0364808	0.0668815	0.0304007	0.0121603	0.0547212	0.188484	0.851219	0.0121603	0.0121603	0.0182404	0.0243205	0.00608014	1.79364	0.401273	0.0851219	0.0182404	1.27762
Citrus hindsii	0.07065	0.0656036	0.201857	0.0252321	0.0403714	0.0201857	0.0302786	0.0302786	0.0454178	0.0252321	0.0302786	0.00504643	0.0302786	0.176625	0.07065	0.0151393	0.0100929	0.0151393	0.00504643	0	0.913403	0.20957	0.0807428	0.0100929	0.341522
Citrus maxima	0.0659263	0.0963538	0.32456	0.0354988	0.0659263	0.0456413	0.04057	0.04057	0.04057	0.0709975	0.0507125	0.0152138	0.060855	0.253563	0.0912825	0.0354988	0.020285	0.0253563	0.0152138	0.00507125	1.39967	0.107677	0.0507125	0.0152138	0.107677
Carica papaya	0.0390564	0.0468677	0.226527	0.0234338	0.0312451	0.0234338	0.0234338	0.0468677	0.0234338	0.0156226	0.0390564	0.0156226	0.054679	0.203093	0.0937354	0	0.00781128	0.00781128	0.0156226	0.00781128	0.945165	0.114917	0.0156226	0.0312451	0.273613
Cleome violacea	0.19296	0.0598842	0.232883	0.0266152	0.0532304	0.033269	0.0199614	0.0399228	0.0266152	0.066538	0.033269	0.0199614	0.0532304	0.199614	0.0798456	0.0199614	0.0133076	0.0133076	0.0133076	0.0066538	1.20434	0.111857	0.033269	0.0133076	0.447427
Rorippa islandica	0.173134	0.0661982	0.229148	0.0254608	0.0407373	0.0254608	0.0203687	0.0407373	0.0407373	0.106936	0.0203687	0.0152765	0.0458295	0.152765	0.106936	0.0152765	0.0152765	0.0101843	0.00509217	0.00509217	1.16101	0.2313	0.0254608	0.0101843	0.917359
Arabis alpina	0.131926	0.0586338	0.293169	0.0293169	0.0439754	0.0293169	0.00732923	0.0586338	0.0366461	0.109938	0.0293169	0.0219877	0.0513046	0.19056	0.0586338	0.00732923	0.0146585	0.00732923	0.0146585	0.00732923	1.20199	0.285079	0.0366461	0.0293169	0.632875
Thlaspi arvense	0.120294	0.0521272	0.18445	0.0160391	0.0280685	0.0200489	0.0120294	0.0320783	0.0240587	0.0761859	0.0160391	0.0160391	0.0360881	0.116284	0.0641565	0.0120294	0.0120294	0.0120294	0.00400978	0.00400978	0.858094	0.248367	0.0200489	0.0200489	0.447674
Iberis amara	0.144879	0.0543295	0.147466	0.0103485	0.0258712	0.020697	0.0181098	0.0232841	0.0181098	0.0595038	0.0232841	0.0181098	0.0284583	0.106072	0.0465682	0.00776136	0.0103485	0.00517424	0.00517424	0.00258712	0.776136	0.197137	0.0155227	0.00776136	0.543561
Caulanthus amplexicaulis	0.0862372	0.0830432	0.265099	0.0223578	0.0383276	0.0255518	0.0159698	0.0479095	0.0319397	0.0447156	0.0223578	0.0223578	0.0542975	0.16928	0.0574915	0.0191638	0.0191638	0.00958191	0.0127759	0.00638794	1.05401	0.123585	0.0319397	0.0127759	0.269415
Lunaria annua	0.0814585	0.0814585	0.259891	0.0232739	0.0543057	0.0310318	0.0155159	0.0426687	0.0271528	0.0504267	0.0271528	0.0155159	0.0349108	0.139643	0.0698216	0.0193949	0.0116369	0.0116369	0.0155159	0.00387898	1.01629	0.0983724	0.0310318	0.0193949	0.256364
Euclidium syriacum	0.221901	0.067535	0.217077	0.0192957	0.0385914	0.0241196	0.0192957	0.0385914	0.0241196	0.0771828	0.0192957	0.0144718	0.0385914	0.149542	0.120598	0.00964785	0.0144718	0.00964785	0.00964785	0.00964785	1.14327	0.344841	0.0241196	0.0337675	0.877094
Boechera stricta	0.0626067	0.0796813	0.26181	0.0227661	0.0455322	0.0284576	0.0227661	0.0455322	0.0512237	0.0796813	0.0227661	0.0170746	0.0512237	0.165054	0.14798	0.0170746	0.0170746	0.0170746	0.011383	0.00569152	1.17245	0.261757	0.0227661	0.011383	1.17569
Stanleya pinnata	0.0904886	0.0536229	0.16422	0.0167572	0.0301629	0.0201086	0.00670286	0.0301629	0.0134057	0.0268114	0.0368657	0.0167572	0.0402172	0.130706	0.0670286	0.0134057	0.00670286	0.00670286	0.00335143	0.00335143	0.777532	0.179278	0.02346	0.0167572	0.686845
Schrenkiella parvula	0.0971484	0.0800046	0.262872	0.0228584	0.0457169	0.0342877	0.0285731	0.0457169	0.0228584	0.0571461	0.0228584	0.0171438	0.0514315	0.171438	0.0400023	0.0171438	0.0171438	0.0114292	0.00571461	0.00571461	1.0572	0.11022	0.0285731	0.0114292	0.308615
Lepidium sativum	0.137393	0.0811866	0.249805	0.0156128	0.0405933	0.028103	0.0156128	0.0468384	0.0468384	0.103044	0.0187354	0.0187354	0.0468384	0.177986	0.106167	0.0187354	0.0156128	0.0156128	0.0124902	0.00624512	1.20219	0.14274	0.0312256	0.0343482	0.33228
Diptychocarpus strictus	0.219202	0.0657606	0.246602	0.0164402	0.0383604	0.0274003	0.0219202	0.0438404	0.0328803	0.0767207	0.0274003	0.0274003	0.0438404	0.164402	0.0712407	0.0164402	0.0164402	0.0109601	0.0164402	0.0109601	1.19465	0.27738	0.0274003	0.0219202	0.611104
Eutrema salsugineum	0.204409	0.0662947	0.259654	0.0220982	0.0386719	0.0276228	0.0110491	0.0386719	0.0276228	0.0718192	0.0276228	0.0165737	0.049721	0.160212	0.0773438	0.0276228	0.0165737	0.0110491	0.0110491	0.00552456	1.17121	0.223753	0.0276228	0.0165737	0.460668
Descurainia sophioides	0.155713	0.0751718	0.230885	0.0214777	0.0429553	0.0214777	0.0161082	0.0429553	0.0483247	0.118127	0.0268471	0.0161082	0.0483247	0.155713	0.118127	0.0161082	0.0161082	0.0161082	0.0107388	0.00536942	1.20275	0.37285	0.0268471	0.0161082	0.724515
Meniocus linifolius	0.157632	0.0642205	0.233529	0.0204338	0.0437867	0.0291911	0.0145956	0.0350293	0.0467058	0.108007	0.026272	0.0204338	0.0408676	0.157632	0.143036	0.0145956	0.0116764	0.0145956	0.0116764	0.00583822	1.19975	0.406999	0.0321102	0.0233529	0.76801
Malcolmia maritima	0.132939	0.0640079	0.226489	0.0196947	0.0393895	0.0295421	0.014771	0.0344658	0.0492368	0.0689316	0.0196947	0.014771	0.0443131	0.142787	0.0837026	0.014771	0.0196947	0.014771	0.00984737	0.00492368	1.04874	0.182128	0.0246184	0.014771	0.670387
Isatis tinctoria	0.170071	0.0377935	0.1433	0.017322	0.017322	0.0236209	0.0125978	0.0267704	0.0188967	0.110231	0.0141726	0.00787364	0.0220462	0.105507	0.184243	0.0110231	0.00944837	0.00314946	0.00314946	0.00472419	0.943263	0.456668	0.017322	0.00944837	1.41453
Myagrum perfoliatum	0.189891	0.0781904	0.256911	0.0223401	0.0390952	0.0279252	0.0111701	0.0446803	0.0390952	0.0949455	0.0223401	0.0223401	0.0390952	0.167551	0.100531	0.0167551	0.0167551	0.0111701	0.0111701	0.00558503	1.21754	0.243605	0.0279252	0.0167551	0.581946
Camelina sativa	0.1398	0.0663154	0.236585	0.0215077	0.0376385	0.0250923	0.0161308	0.0340538	0.0448077	0.0734846	0.0286769	0.0179231	0.0466	0.170269	0.0573538	0.0179231	0.0125462	0.00896154	0.0107538	0.00537692	1.0718	0.243478	0.0304692	0.0233	0.386783
Capsella rubella	0.139695	0.0698474	0.241779	0.0214915	0.0376101	0.0268644	0.0214915	0.042983	0.0591017	0.085966	0.0322373	0.0161186	0.0483559	0.161186	0.0913389	0.0161186	0.0161186	0.0107458	0.00537288	0.00537288	1.1498	0.269599	0.0268644	0.0214915	0.73177
Capsella grandiflora	0.100645	0.0710438	0.248653	0.0236813	0.0414422	0.0296016	0.0236813	0.0473625	0.0355219	0.0532828	0.0296016	0.0118406	0.0532828	0.177609	0.0828844	0.0177609	0.0236813	0.0118406	0.0118406	0.00592031	1.10118	0.202362	0.0355219	0.0177609	0.414137
Arabidopsis halleri	0.152672	0.0636132	0.197201	0.0254453	0.0508906	0.0318066	0.00636132	0.0318066	0.0508906	0.0636132	0.0318066	0.019084	0.0381679	0.171756	0.0636132	0.0127226	0.019084	0.0127226	0.0127226	0.00636132	1.06234	0.223605	0.019084	0.0254453	0.544429
Arabidopsis lyrata	0.134131	0.0722245	0.237309	0.0206356	0.0361123	0.0257945	0.0103178	0.0412712	0.0412712	0.0773834	0.0257945	0.0206356	0.04643	0.159926	0.103178	0.0154767	0.0154767	0.0103178	0.0103178	0.00515889	1.10916	0.192246	0.0257945	0.0103178	0.656841
Arabidopsis thaliana	0.201262	0.0761532	0.244778	0.0217581	0.0435161	0.0271976	0.0163185	0.0435161	0.0435161	0.0707137	0.0217581	0.0163185	0.0543951	0.163185	0.0543951	0.0163185	0.0163185	0.010879	0.010879	0.00543951	1.15862	0.233	0.0271976	0.010879	0.660166
Eruca vesicaria	0.114987	0.0526213	0.1832	0.0116936	0.0409277	0.0194894	0.00779575	0.0214383	0.0194894	0.0779575	0.0175404	0.0175404	0.0331319	0.113038	0.105243	0.0175404	0.00974469	0.00974469	0.00584681	0.00779575	0.886767	0.302066	0.0175404	0.00779575	0.635075
Cakile maritima	0.103723	0.0504597	0.182216	0.0140166	0.0420498	0.0196232	0.00840996	0.0280332	0.0168199	0.0560664	0.0196232	0.0112133	0.0308365	0.114936	0.0504597	0.0140166	0.0140166	0.00840996	0.0112133	0.00560664	0.801749	0.143233	0.0196232	0.00560664	0.370721
Sinapis alba	0.13588	0.0830377	0.24408	0.0201303	0.0553584	0.0327118	0.0150978	0.0276792	0.0251629	0.103168	0.0276792	0.0150978	0.0478096	0.140912	0.0931028	0.0100652	0.0100652	0.0100652	0.0125815	0.00754888	1.11723	0.29147	0.0226466	0.00503259	0.341379
Crambe hispanica	0.0892188	0.0749438	0.206988	0.0178438	0.0499625	0.0249813	0.014275	0.0321188	0.0321188	0.071375	0.0214125	0.014275	0.0392563	0.14275	0.0463938	0.0107063	0.0107063	0.0107063	0.0107063	0.0107063	0.931444	0.178042	0.0178438	0.0178438	0.318317
Brassica rapa	0.110182	0.0721884	0.212766	0.018997	0.0455927	0.018997	0.0113982	0.0303951	0.0227964	0.113982	0.0227964	0.018997	0.0531915	0.151976	0.0911854	0.018997	0.0113982	0.0113982	0.00759878	0.00759878	1.05243	0.268508	0.0227964	0.0151976	0.498657
Brassica napus	0.124304	0.0667904	0.194805	0.0166976	0.0538033	0.0241187	0.012987	0.0278293	0.0371058	0.102041	0.0241187	0.0148423	0.0482375	0.142857	0.0853432	0.0185529	0.0111317	0.00927644	0.00556586	0.0111317	1.03154	0.199244	0.0204082	0.0204082	0.482522
Brassica oleracea var. capitata	0.035868	0.05124	0.189588	0.015372	0.066612	0.020496	0.010248	0.030744	0.005124	0.010248	0.02562	0.010248	0.061488	0.163968	0.040992	0.010248	0.010248	0.015372	0.005124	0.005124	0.783972	0.0961112	0.020496	0.015372	0.306817
Cephalotus follicularis	0.0232032	0.0522072	0.174024	0.0174024	0.0348048	0.0174024	0.0232032	0.0348048	0.0232032	0.0232032	0.0232032	0.0174024	0.0522072	0.133418	0.104414	0.0058008	0.0116016	0.0174024	0.0174024	0.0058008	0.812112	0.0434216	0.029004	0.0174024	0.101317
Morella rubra	0.0231187	0.0577968	0.17339	0.0404578	0.0288984	0.0288984	0.017339	0.0462374	0.0462374	0.0693561	0.0231187	0.0115594	0.0577968	0.190729	0.398798	0.017339	0.017339	0.0288984	0.017339	0.00577968	1.30043	0.246431	0.0635765	0.00577968	0.650068
Juglans regia	0.0442433	0.0816799	0.170166	0.0272266	0.0578566	0.0374366	0.0374366	0.0238233	0.0544533	0.159956	0.0272266	0.0238233	0.0476466	0.17357	0.333526	0.01021	0.01021	0.0170166	0.00340333	0.01021	1.35112	0.333038	0.0408399	0.01021	0.862138
Carya illinoinensis	0.0602605	0.0834376	0.213229	0.032448	0.0417188	0.032448	0.0370834	0.0417188	0.115886	0.129792	0.032448	0.0278125	0.0602605	0.217865	0.500626	0.0139063	0.0139063	0.0231771	0.0139063	0.00927085	1.7012	0.38684	0.0463542	0.032448	1.18631
Corylus avellana	0.0543183	0.0422476	0.181061	0.0181061	0.0362122	0.0301768	0.0120707	0.0301768	0.066389	0.0301768	0.0301768	0.0120707	0.0482829	0.181061	0.205202	0.00603537	0.0181061	0.0181061	0.00603537	0.00603537	1.03205	0.348383	0.0362122	0.0181061	0.489619
Carpinus fangiana	0.0394878	0.0394878	0.157951	0.0169233	0.0338467	0.0225644	0.00564111	0.0338467	0.05077	0.0169233	0.0282056	0.0112822	0.0394878	0.169233	0	0.00564111	0.0112822	0.0169233	0.0112822	0.0112822	0.722062	0.1577	0.0451289	0.0225644	0.238803
Betula platyphylla	0.0371126	0.0324736	0.162368	0.0185563	0.0185563	0.0231954	0.00927816	0.0231954	0.0788644	0.120616	0.0278345	0.00463908	0.0463908	0.190202	0.496382	0.00927816	0.00927816	0.0139172	0.0139172	0.00463908	1.34069	0.414438	0.0510299	0.0185563	0.538415
Castanea mollissima	0.0841839	0.0473535	0.163106	0.0157845	0.031569	0.0263075	0.021046	0.0263075	0.0841839	0.121014	0.042092	0.031569	0.0263075	0.14206	0.231506	0.010523	0.0052615	0.0157845	0.010523	0.0052615	1.14174	0.430237	0.042092	0.031569	0.944914
Castanea dentata	0.0948272	0.0474136	0.161206	0.0189654	0.0284482	0.0237068	0.0189654	0.0284482	0.0616377	0.142241	0.0284482	0.0521549	0.0426722	0.180172	0.730169	0.0237068	0.00948272	0.0142241	0.0142241	0.00474136	1.72585	1.00979	0.0568963	0.0189654	2.54163
Quercus rubra	0.109166	0.0436662	0.144099	0.0174665	0.0261997	0.0218331	0.0174665	0.0261997	0.0960657	0.148465	0.034933	0.0523995	0.034933	0.152832	0.882058	0.0261997	0.00873324	0.0130999	0.0130999	0.00873324	1.87765	0.977961	0.0480328	0.0261997	2.65796
Quercus lobata	0.074539	0.0392311	0.133386	0.0156924	0.0274617	0.0274617	0.0117693	0.0274617	0.0823852	0.149078	0.035308	0.0313849	0.0431542	0.172617	0.882699	0.0196155	0.00784621	0.0117693	0.0117693	0.00784621	1.81248	0.739176	0.0510004	0.0156924	2.91447
Quercus suber	0.0728169	0.0308071	0.100823	0.0112026	0.0168039	0.0112026	0.0140032	0.0196045	0.0616143	0.0812188	0.0252058	0.0280065	0.0252058	0.109225	0.526522	0.0224052	0.00840195	0.00840195	0.0056013	0.0056013	1.18467	0.560199	0.0448104	0.0140032	2.06215
Momordica charantia	0.136592	0.0934579	0.208483	0.0359454	0.0431344	0.0359454	0.0359454	0.0431344	0.0431344	0.100647	0.0359454	0.0143781	0.0503235	0.222861	0.150971	0.0287563	0.0143781	0.0287563	0.0143781	0.00718907	1.34436	0.221164	0.0647017	0.0215672	0.32891
Siraitia grosvenorii	0.0691045	0.0806219	0.195796	0.0287936	0.0518284	0.0287936	0.0345523	0.0460697	0.0460697	0.0518284	0.0345523	0	0.0287936	0.167003	0.161244	0.0287936	0.0345523	0.0115174	0.0115174	0.00575871	1.11719	0.175654	0.0460697	0.0172761	0.202002
Cucurbita maxima	0.0659263	0.0963538	0.32456	0.0354988	0.0659263	0.0456413	0.04057	0.04057	0.04057	0.0709975	0.0507125	0.0152138	0.060855	0.253563	0.0912825	0.0354988	0.020285	0.0253563	0.0152138	0.00507125	1.39967	0.107677	0.0507125	0.0152138	0.107677
Cucurbita pepo	0.0595141	0.0486934	0.28675	0.0324623	0.0757453	0.0324623	0.0378726	0.043283	0.0378726	0.0324623	0.0324623	0	0.0324623	0.0486934	0.0757453	0.0324623	0	0.0108208	0.00541038	0.0108208	0.935995	0.264906	0.043283	0.0162311	0.0504583
Cucurbita argyrosperma	0.0112259	0.0561293	0.319937	0.0336776	0.0673552	0.0449035	0.0336776	0.0561293	0.0336776	0.00561293	0.0505164	0.0168388	0.0617423	0.252582	0.0729681	0.0392905	0.0168388	0.0168388	0.0168388	0.0112259	1.21801	0.112122	0.0561293	0.0112259	0.0560611
Cucurbita moschata	0.0747272	0.0946545	0.308873	0.0348727	0.0597818	0.0448363	0.0348727	0.0448363	0.0348727	0.0797091	0.0498182	0.00996363	0.0498182	0.249091	0.0896727	0.0348727	0.0199273	0.0249091	0.0149454	0.00996363	1.36502	0.113797	0.0548	0.0149454	0.192278
Benincasa hispida	0.115992	0.0942439	0.260983	0.0289981	0.0579962	0.0362476	0.0362476	0.0507467	0.0289981	0.0652458	0.0362476	0.0144991	0.0579962	0.246484	0.115992	0.0289981	0.0144991	0.0217486	0.0144991	0.00724953	1.33391	0.143211	0.0579962	0.0144991	0.374552
Citrullus lanatus	0.0876424	0.0803389	0.22641	0.0219106	0.0584283	0.0365177	0.0365177	0.0511247	0.0365177	0.0584283	0.0365177	0.0146071	0.0584283	0.24832	0.153374	0.0292141	0.0146071	0.0219106	0.0146071	0.00730353	1.29273	0.148453	0.0584283	0.0146071	0.234098
Lagenaria siceraria	0.0705318	0.0846382	0.239808	0.0282127	0.0493723	0.0352659	0.0352659	0.0493723	0.0282127	0.077585	0.0352659	0.00705318	0.0493723	0.218649	0.15517	0.0282127	0.0141064	0.0141064	0.0141064	0.00705318	1.24136	0.196807	0.077585	0.0211595	0.420949
Cucumis melo	0.107021	0.0784817	0.249715	0.0214041	0.0499429	0.0285388	0.0285388	0.0428082	0.0285388	0.0428082	0.0285388	0.0142694	0.0499429	0.221176	0.107021	0.0285388	0.0142694	0.0214041	0.0142694	0.0071347	1.18436	0.195684	0.0570776	0.0071347	0.338481
Cucumis sativus	0.0789153	0.0860894	0.251094	0.0286965	0.0573929	0.0358706	0.0358706	0.0430447	0.0215223	0.0502188	0.0286965	0.00717412	0.0573929	0.222398	0.157831	0.0358706	0.0143482	0.0215223	0.0143482	0.00717412	1.25547	0.169453	0.064567	0.00717412	0.350203
Sapria himalayana	0	0.0176067	0.05282	0.0117378	0	0	0	0	0.00586889	0	0.0117378	0	0.0117378	0.0410822	0	0.00586889	0.0117378	0	0	0	0.170198	0.00652465	0.0117378	0	0
Linum usitatissimum	0.0288413	0.0576826	0.252361	0.0252361	0.0540774	0.043262	0.0324465	0.0468671	0.0288413	0.0288413	0.0468671	0.0108155	0.0504723	0.169443	0.209099	0.021631	0.0144207	0.0144207	0.0252361	0.0144207	1.17528	0.156654	0.0865239	0.0288413	0.409498
Ricinus communis	0.0681452	0.0495602	0.198241	0.0247801	0.0371701	0.0247801	0.01239	0.0371701	0.0247801	0.0681452	0.0247801	0.00619502	0.0557552	0.192046	0.204436	0.01239	0.01239	0.0185851	0.0247801	0.00619502	1.10271	0.175834	0.0867303	0.0247801	0.590622
Hevea brasiliensis	0.0764526	0.068405	0.237405	0.0281667	0.0321906	0.0281667	0.0281667	0.0402382	0.0643811	0.108643	0.0402382	0.0321906	0.0643811	0.265572	0.559311	0.0160953	0.0120715	0.0201191	0.0281667	0.00804764	1.75841	0.537481	0.0925479	0.00804764	1.4101
Manihot esculenta	0.0637929	0.0729062	0.223275	0.0318965	0.0364531	0.0318965	0.0273398	0.0455664	0.0455664	0.0820195	0.0318965	0.0182266	0.0592363	0.246059	0.451107	0.0136699	0.0136699	0.0182266	0.0182266	0.00911328	1.54014	0.523903	0.0683496	0.00911328	1.01142
Salix brachista	0.0191709	0.0766834	0.23005	0.0431344	0.0479272	0.0383417	0.0287563	0.0479272	0.0814762	0.0623053	0.0575126	0.0191709	0.0623053	0.182123	0.00479272	0.0143781	0.0143781	0.0143781	0.0143781	0.00958543	1.06878	0.193211	0.0479272	0.0191709	0.507653
Salix purpurea	0.0355809	0.0845045	0.226828	0.0400285	0.0489237	0.0400285	0.0311333	0.0444761	0.0889521	0.195695	0.0533713	0.022238	0.0667141	0.213485	0.42697	0.0133428	0.0177904	0.022238	0.0177904	0.0311333	1.72122	0.410526	0.0444761	0.0177904	1.28421
Salix dunnii	0.020658	0.0619739	0.247895	0.0413159	0.0464804	0.0361514	0.0309869	0.0413159	0.0361514	0.0774673	0.0568094	0.020658	0.0258224	0.216909	0.108454	0.0154935	0	0.020658	0.00516449	0	1.11037	0.291935	0.0516449	0.0258224	0.446012
Salix suchowensis	0.0161551	0.0861605	0.253096	0.0430802	0.0538503	0.0376952	0.0269251	0.0484653	0.0592353	0.102316	0.0646204	0.0323102	0.0807754	0.231556	0.204631	0.0161551	0.0215401	0.0215401	0.0215401	0.0107701	1.43242	0.363217	0.0430802	0.0161551	0.781984
Populus euphratica	0.0398795	0.0930521	0.261432	0.0310174	0.0531726	0.0265863	0.0354484	0.0664658	0.0664658	0.110776	0.0531726	0.0221553	0.079759	0.243708	0.230415	0.0132932	0.0132932	0.0221553	0.0177242	0.00886211	1.48883	0.227928	0.079759	0.00886211	0.751451
Populus tremuloides	0.0210737	0.073758	0.226542	0.0421474	0.0526843	0.036879	0.0210737	0.0632211	0.0526843	0.0263421	0.0474158	0.0210737	0.0842948	0.258153	0.163321	0.0158053	0.0158053	0.0316106	0.0210737	0.0105369	1.2855	0.168878	0.0421474	0	0.53076
Populus deltoides	0.0672096	0.0909307	0.233257	0.023721	0.0316281	0.023721	0.0316281	0.0593026	0.0751166	0.14628	0.0474421	0.0118605	0.0632561	0.23721	0.438839	0.023721	0.0118605	0.023721	0.015814	0.015814	1.67233	0.410585	0.0790701	0.00790701	0.971019
Populus alba	0.035356	0.0839705	0.229814	0.035356	0.053034	0.0309365	0.026517	0.0486145	0.070712	0.159102	0.053034	0.0220975	0.070712	0.234233	0.366818	0.0132585	0.0132585	0.026517	0.017678	0.008839	1.59986	0.472796	0.044195	0.0044195	1.6727
Populus trichocarpa	0.0349727	0.0874317	0.244809	0.0349727	0.0480874	0.0306011	0.0306011	0.052459	0.0918033	0.196721	0.052459	0.0218579	0.0699454	0.222951	0.345355	0.0131148	0.0131148	0.0262295	0.0174863	0.00874317	1.64372	0.47334	0.0786885	0.00437158	1.20075
Populus tremula	0.0226953	0.0453906	0.204258	0.0317734	0.0363125	0.0317734	0.0272344	0.0453906	0.0363125	0.077164	0.0499296	0.0181562	0.0181562	0.113476	0.0408515	0.0136172	0	0.0226953	0	0.00453906	0.839726	0.263112	0.0453906	0.0136172	0.354324
Arachis hypogaea	0.0488043	0.0707662	0.202538	0.0292826	0.0414837	0.0244021	0.0244021	0.0366032	0.0536847	0.0927282	0.0439239	0.0244021	0.0146413	0.209858	0.246462	0.0195217	0.0146413	0.0195217	0.00488043	0.00244021	1.22499	0.400171	0.0707662	0.0122011	1.59138
Lupinus angustifolius	0.0224467	0.0852974	0.282828	0.026936	0.0538721	0.0224467	0.0493827	0.0493827	0.040404	0.0359147	0.0493827	0.0179574	0.0763187	0.237935	0.107744	0.026936	0.0314254	0.013468	0.00897868	0.00897868	1.24804	0.113911	0.0628507	0.00897868	0.174427
Lupinus albus	0.0225317	0.0901266	0.265874	0.0225317	0.0630886	0.0225317	0.0450633	0.054076	0.0315443	0.0450633	0.0495696	0.0225317	0.067595	0.247848	0.0721013	0.027038	0.00450633	0.013519	0.00450633	0.00901266	1.18066	0.0763465	0.0450633	0.0225317	0.142282
Lotus japonicus	0.0252449	0.0757346	0.262547	0.0302939	0.0454408	0.0252449	0.0353428	0.0403918	0.0353428	0.0403918	0.0454408	0.0201959	0.0504898	0.207008	0.166616	0.0151469	0.010098	0.0201959	0.010098	0.00504898	1.16631	0.260799	0.0858326	0.010098	0.859821
Cicer arietinum	0.0396488	0.0623053	0.209572	0.0283206	0.0396488	0.0113282	0.0283206	0.0339847	0.0566412	0.0509771	0.0453129	0.0113282	0.0453129	0.226565	0.101954	0.0113282	0.0226565	0.0169924	0.0169924	0.00566412	1.06485	0.125357	0.0849618	0	0.423619
Trifolium pratense	0.0340483	0.0583686	0.184834	0.0145921	0.0340483	0.0291843	0.0243202	0.0340483	0.0145921	0.0680967	0.0535045	0.0243202	0.0437764	0.17997	0.209154	0.0097281	0.0194562	0.0145921	0.0097281	0.0097281	1.07009	0.316489	0.0680967	0.0194562	1.24161
Medicago truncatula	0.0808571	0.0606428	0.1698	0.0202143	0.0323428	0.0323428	0.0202143	0.0323428	0.0404285	0.0970285	0.0404285	0.0161714	0.0363857	0.1981	0.448757	0.0202143	0.0121286	0.0161714	0.0121286	0.00404285	1.39074	0.50848	0.0768142	0.0161714	2.18347
Cajanus cajan	0.0642166	0.0790358	0.232168	0.0296384	0.0444576	0.0345781	0.0345781	0.0444576	0.0345781	0.0642166	0.0592768	0.0148192	0.0543371	0.217348	0.207469	0.0148192	0.0197589	0.0148192	0.0148192	0.00493974	1.28433	0.26179	0.0839755	0.00493974	0.939365
Glycine max	0.0629644	0.0787055	0.277043	0.0314822	0.0472233	0.0377786	0.0440751	0.0535197	0.0535197	0.0598161	0.0503715	0.0188893	0.0598161	0.245561	0.192041	0.0188893	0.0251857	0.0188893	0.0157411	0.00629644	1.39781	0.440066	0.0850019	0.00314822	0.880131
Glycine soja	0.0675068	0.0835798	0.289315	0.0321461	0.0578629	0.0417899	0.0353607	0.0546483	0.0514337	0.0578629	0.0546483	0.0192876	0.0578629	0.24431	0.189662	0.0192876	0.0257169	0.0192876	0.016073	0.00642921	1.42407	0.34702	0.090009	0.00642921	0.830821
Vigna angularis	0.0354628	0.0709256	0.207711	0.0253306	0.0354628	0.0253306	0.0303967	0.045595	0.0506611	0.0557272	0.045595	0.0151983	0.0557272	0.197578	0.146917	0.0151983	0.0253306	0.0151983	0.0151983	0.00506611	1.11961	0.299103	0.0607934	0.00506611	0.572357
Vigna unguiculata	0.0640962	0.0690267	0.212011	0.0246524	0.0493048	0.0295829	0.0345134	0.0443743	0.0591658	0.0739572	0.0394438	0.0197219	0.0542353	0.20708	0.31062	0.0147914	0.0246524	0.0147914	0.0147914	0.00493048	1.36574	0.556056	0.0838182	0.00493048	1.61335
Vigna radiata	0.0268007	0.0469012	0.254606	0.0268007	0.040201	0.040201	0.0335008	0.0536013	0.0737018	0.0469012	0.0201005	0.0268007	0.0603015	0.241206	0.140704	0.0201005	0.0134003	0.0134003	0.00670017	0.00670017	1.19263	0.289443	0.080402	0.0268007	0.410483
Phaseolus lunatus	0.0486125	0.0567146	0.182297	0.0202552	0.0405104	0.0283573	0.0243063	0.0364594	0.0364594	0.0486125	0.0283573	0.0202552	0.0405104	0.162042	0.149889	0.0121531	0.0162042	0.0121531	0.00810209	0.00405104	0.976301	0.228791	0.0688677	0.00810209	0.735182
Phaseolus vulgaris	0.081182	0.0757699	0.243546	0.0270607	0.0487092	0.0324728	0.0324728	0.0487092	0.0595335	0.0595335	0.0378849	0.0216485	0.0432971	0.221897	0.184013	0.0162364	0.0162364	0.0162364	0.0162364	0.00541213	1.28809	0.394178	0.0920063	0.0108243	1.35147
Phaseolus acutifolius	0.0859254	0.0744687	0.257776	0.0286418	0.0572836	0.0343702	0.0343702	0.0515553	0.0572836	0.0515553	0.0400985	0.0171851	0.0400985	0.234863	0.154666	0.0171851	0.0229134	0.0171851	0.00572836	0.00572836	1.28888	0.276744	0.0801971	0.00572836	0.757644
Ziziphus jujuba	0.119669	0.0430808	0.172323	0.0143603	0.0335073	0.019147	0.019147	0.0239338	0.0478675	0.110095	0.038294	0.0143603	0.0622278	0.220191	0.483462	0.0095735	0.0095735	0.0143603	0.0095735	0.00478675	1.46953	0.738185	0.0861615	0.0287205	2.21827
Morus notabilis	0.0711054	0.051713	0.21978	0.0258565	0.0387847	0.0323206	0.0258565	0.0387847	0.0323206	0.122818	0.0323206	0.0323206	0.0581771	0.213316	0.18746	0.0193924	0.0129282	0.0193924	0.0193924	0.00646412	1.2605	0.266735	0.0775695	0.0387847	0.989997
Ficus carica	0.0111651	0.0502428	0.167476	0.0223302	0.0334952	0.0334952	0.0167476	0.0279127	0.0334952	0.150729	0.0279127	0.0279127	0.0558254	0.178641	0.401943	0.0111651	0.0223302	0.0167476	0.0167476	0.00558254	1.3119	0.452997	0.0949031	0.0167476	1.37102
Cannabis sativa	0.1398	0.0663154	0.236585	0.0215077	0.0376385	0.0250923	0.0161308	0.0340538	0.0448077	0.0734846	0.0286769	0.0179231	0.0466	0.170269	0.0573538	0.0179231	0.0125462	0.00896154	0.0107538	0.00537692	1.0718	0.243478	0.0304692	0.0233	0.386783
Trema orientale	0.0608162	0.0486529	0.206775	0.0243265	0.0364897	0.0304081	0.0121632	0.0364897	0.0486529	0.0608162	0.0304081	0.0182448	0.0547345	0.200693	0.212857	0.0182448	0.0121632	0.0182448	0.0182448	0.00608162	1.15551	0.288044	0.103387	0.00608162	1.00151
Parasponia andersonii	0.0578146	0.0513908	0.211987	0.0256954	0.0385431	0.0321192	0.0128477	0.0385431	0.0449669	0.0706623	0.0321192	0.0128477	0.0578146	0.211987	0.244106	0.0192715	0.00642385	0.0192715	0.0192715	0.00642385	1.21411	0.242186	0.102782	0.0128477	0.849936
Rosa chinensis	0.0280662	0.0374216	0.159042	0.0140331	0.0280662	0.0233885	0.0140331	0.0280662	0.0514548	0.16372	0.0327439	0.00935541	0.0561325	0.168397	0.603424	0.00935541	0.00935541	0.0140331	0.00935541	0.00935541	1.4688	0.781944	0.0608102	0.00935541	2.04193
Fragaria vesca	0.034168	0.0439303	0.180602	0.0195246	0.034168	0.0244057	0.0146434	0.0292869	0.0488114	0.122029	0.0292869	0.0195246	0.0488114	0.161078	0.248938	0.0146434	0.00976229	0.0146434	0.00976229	0.00488114	1.1129	0.269228	0.0585737	0.00976229	1.09874
Fragaria x ananassa	0.0164663	0.0510456	0.223942	0.0246995	0.0378726	0.0263461	0.0197596	0.0395192	0.0362259	0.0724518	0.0296394	0.0197596	0.0576321	0.177836	0.273341	0.0164663	0.0098798	0.0148197	0.0148197	0.00658653	1.16911	0.233369	0.0691586	0.0164663	0.793456
Pyrus x bretschneideri	0.0239626	0.051919	0.231639	0.0279564	0.0399377	0.0279564	0.0199688	0.0439315	0.051919	0.0878629	0.0399377	0.00798754	0.051919	0.223651	0.507209	0.0119813	0.0159751	0.0359439	0.0159751	0.00798754	1.52562	0.452732	0.051919	0.0199688	1.41835
Malus baccata	0.0203882	0.0570869	0.220192	0.0244658	0.0366987	0.0366987	0.0285435	0.0407764	0.0244658	0.0937857	0.0203882	0.00815528	0.0693198	0.199804	0.265046	0.0122329	0.00815528	0.0244658	0.0163106	0	1.20698	0.331575	0.0407764	0.0163106	1.18161
Malus domestica	0.0343905	0.0649599	0.210164	0.0267482	0.045854	0.0343905	0.0267482	0.0382117	0.0382117	0.0955292	0.0305694	0.0152847	0.0649599	0.202522	0.603745	0.0191058	0.0114635	0.022927	0.0152847	0	1.60107	0.399359	0.0573175	0.0114635	1.33508
Prunus armeniaca	0.062054	0.0496432	0.204778	0.0248216	0.0372324	0.0186162	0.0248216	0.0434378	0.031027	0.0248216	0.0434378	0.0124108	0.0558486	0.179957	0.0434378	0.0124108	0.0124108	0.0186162	0.0124108	0.0062054	0.918399	0.110152	0.0806702	0.0124108	0.564531
Prunus avium	0	0.0166936	0.144678	0.011129	0.011129	0.0166936	0.011129	0.011129	0.011129	0.00556452	0.00556452	0.011129	0.00556452	0.0556452	0.339436	0.00556452	0	0.011129	0	0	0.673307	0.597134	0.0278226	0.0222581	1.15808
Prunus yedoensis	0.0292042	0.0340716	0.131419	0.0194695	0.0340716	0.0243368	0.00973473	0.0292042	0.0438063	0.053541	0.053541	0.00973473	0.0340716	0.150888	0.360185	0.00486736	0.00486736	0.0243368	0.00486736	0.00486736	1.06109	0.449569	0.0632757	0.0194695	0.497615
Prunus dulcis	0.0569573	0.0626531	0.216438	0.0227829	0.0341744	0.0284787	0.0227829	0.0284787	0.0455659	0.0797403	0.0341744	0.0170872	0.0512616	0.187959	0.404397	0.0113915	0.0113915	0.0170872	0.0113915	0	1.34419	0.428256	0.0797403	0.0113915	1.46213
Prunus persica	0.0751185	0.0520051	0.190685	0.0231134	0.0346701	0.0288917	0.0231134	0.0346701	0.0520051	0.127124	0.0346701	0.0115567	0.0577834	0.202242	0.450711	0.0115567	0.0115567	0.017335	0.0115567	0.00577834	1.45614	0.532257	0.0751185	0.00577834	1.63348

## Sheet: Supp table 4
Supplementary table 4. Statistical analyses in this study.
Stats for Figure 2, Extend data figure 5-6
Pearson Correlations
		%NB-ARC	%LRR-RLP	%LRR-RLK-I	%LRR-RLK-II	%LRR-RLK-III	%LRR-RLK-IV	%LRR-RLK-V	%LRR-RLK-VI_1	%LRR-RLK-VI_2	%LRR-RLK-VII	%LRR-RLK-VIII_1	%LRR-RLK-VIII_2	%LRR-RLK_IX	%LRR-RLK-Xa	%LRR-RLK-Xb	%LRR-RLK-XI	%LRR-RLK-XII	%LRR-RLK-XIIIa	%LRR-RLK-XIIIb	%LRR-RLK-XIV	%LRR-RLK-XV	%LRR-RLK-XVI	%LRR-RLK (total)	%LRR-RLP+LRR-RLK_XII	%LRR-RLK (exclude XII)	%LysM-RLK	%LysM-RLP
%NB-ARC	Pearson Corr.	1	0.76002	0.11407	-0.10343	-0.27084	-0.06795	-0.16966	-0.14934	-0.04294	-0.23131	0.34316	0.4403	-0.08139	0.27919	0.1821	0.16535	0.81331	0.10673	-0.03087	-0.01102	0.11879	0.00665	0.65695	0.85889	0.10348	0.21771	-0.04277
%NB-ARC	p-value	--	2.43447e-57	0.04915	0.07463	2.08745e-06	0.24222	0.0033	0.00983	0.46025	5.55197e-05	1.16726e-09	1.46177e-15	0.16107	9.72748e-07	0.0016	0.00421	1.36382e-71	0.06577	0.59556	0.84971	0.04043	0.90902	3.44183e-38	5.21899e-88	0.07449	0.000151879	0.46196
%LRR-RLP	Pearson Corr.	0.76002	1	0.13229	-0.05565	-0.09963	0.11162	-0.27	0.03188	0.08328	-0.16672	0.3991	0.57698	0.0534	0.36666	-0.0948	0.1694	0.68703	0.01326	-0.17946	0.19347	0.09882	0.18059	0.62635	0.89642	0.20442	0.39429	0.06223
%LRR-RLP	p-value	2.43447e-57	--	0.02236	0.33838	0.08599	0.05426	2.25037e-06	0.58361	0.15155	0.0039	8.04885e-13	7.62296e-28	0.35833	6.49964e-11	0.10241	0.00335	5.96628e-43	0.81973	0.00187	0.000786257	0.08859	0.00175	7.10481e-34	1.27735e-106	0.000382814	1.59159e-12	0.28426
%LRR-RLK-I	Pearson Corr.	0.11407	0.13229	1	0.14174	0.06268	-0.05071	0.14112	0.06813	-0.15986	-0.00122	0.05896	0.28184	-0.24049	0.07921	-0.03075	-0.07192	-0.01434	0.21103	0.13607	-0.14304	0.01202	-0.01926	0.19043	0.05441	0.32926	-0.20568	0.09069
%LRR-RLK-I	p-value	0.04915	0.02236	--	0.01433	0.28076	0.38302	0.01477	0.241	0.00568	0.98324	0.31037	7.59515e-07	2.71882e-05	0.17264	0.59705	0.21573	0.80528	0.000243466	0.01877	0.01345	0.83634	0.74056	0.000953809	0.34931	5.77641e-09	0.000351725	0.11826
%LRR-RLK-II	Pearson Corr.	-0.10343	-0.05565	0.14174	1	0.57204	0.39353	0.41545	0.46432	0.44625	0.50881	0.25253	0.23785	0.35671	0.15204	0.19362	0.48292	-0.0902	0.20551	0.28987	0.39133	0.21691	0.25994	0.38005	-0.08158	0.73079	0.1332	-0.07227
%LRR-RLK-II	p-value	0.07463	0.33838	0.01433	--	2.68807e-27	1.77028e-12	7.28596e-14	2.4309e-17	5.46083e-16	4.9948e-21	1.02097e-05	3.34958e-05	2.27278e-10	0.00857	0.000778684	8.12185e-19	0.12025	0.000355668	3.52915e-07	2.40859e-12	0.000160787	5.44751e-06	1.12515e-11	0.16009	5.1771e-51	0.02145	0.21349
%LRR-RLK-III	Pearson Corr.	-0.27084	-0.09963	0.06268	0.57204	1	0.55294	0.28252	0.58962	0.4408	0.61625	0.06827	0.08946	0.49142	0.17097	0.00617	0.46231	-0.23903	0.09485	0.11573	0.48445	0.16517	0.39785	0.27341	-0.19335	0.7341	0.25454	0.04904
%LRR-RLK-III	p-value	2.08745e-06	0.08599	0.28076	2.68807e-27	--	2.91768e-25	7.12269e-07	2.72781e-29	1.34518e-15	1.485e-32	0.24004	0.12332	1.59829e-19	0.00307	0.9155	3.46937e-17	3.05298e-05	0.10222	0.04592	6.07822e-19	0.00425	9.61499e-13	1.65543e-06	0.000792299	1.09677e-51	8.62594e-06	0.39894
%LRR-RLK-IV	Pearson Corr.	-0.06795	0.11162	-0.05071	0.39353	0.55294	1	0.17209	0.61976	0.49405	0.45584	0.14665	0.24565	0.44593	0.20067	-0.1271	0.35473	-0.02959	0.04439	-0.05793	0.57431	0.02996	0.4222	0.31416	0.03524	0.55029	0.41242	0.04064
%LRR-RLK-IV	p-value	0.24222	0.05426	0.38302	1.77028e-12	2.91768e-25	--	0.00288	5.23143e-33	9.58128e-20	1.07215e-16	0.01126	1.79812e-05	5.76061e-16	0.000492114	0.02825	2.89952e-10	0.61091	0.44515	0.31893	1.5112e-27	0.60646	2.6024e-14	3.00004e-08	0.54459	5.46189e-25	1.14975e-13	0.48465
%LRR-RLK-V	Pearson Corr.	-0.16966	-0.27	0.14112	0.41545	0.28252	0.17209	1	0.29832	0.24841	0.30025	0.0934	-0.0146	-0.00434	0.02645	0.33314	0.22058	-0.13201	0.31066	0.32315	0.06571	0.05946	-0.02821	0.15866	-0.20941	0.41799	-0.18499	-0.15983
%LRR-RLK-V	p-value	0.0033	2.25037e-06	0.01477	7.28596e-14	7.12269e-07	0.00288	--	1.5371e-07	1.43514e-05	1.26599e-07	0.10759	0.80178	0.94049	0.64928	3.72474e-09	0.000123465	0.02265	4.34186e-08	1.13776e-08	0.25816	0.30628	0.6277	0.00605	0.000272396	4.95728e-14	0.00134	0.00569
%LRR-RLK-VI_1	Pearson Corr.	-0.14934	0.03188	0.06813	0.46432	0.58962	0.61976	0.29832	1	0.48707	0.47569	0.10165	0.29582	0.39912	0.16791	-0.05354	0.31292	-0.10888	0.06424	0.08891	0.53888	0.08039	0.3826	0.29532	-0.05119	0.61428	0.37794	0.16905
%LRR-RLK-VI_1	p-value	0.00983	0.58361	0.241	2.4309e-17	2.72781e-29	5.23143e-33	1.5371e-07	--	3.69035e-19	3.11913e-18	0.07979	1.97029e-07	8.02205e-13	0.00365	0.35707	3.42314e-08	0.06049	0.26896	0.12568	7.61373e-24	0.16629	7.98171e-12	2.07131e-07	0.37856	2.66006e-32	1.49034e-11	0.00342
%LRR-RLK-VI_2	Pearson Corr.	-0.04294	0.08328	-0.15986	0.44625	0.4408	0.49405	0.24841	0.48707	1	0.40709	0.1419	0.16444	0.43159	0.19328	-0.0968	0.37487	0.03674	0.11967	-0.04087	0.52686	0.13931	0.39441	0.3258	0.06217	0.48998	0.46434	0.02814
%LRR-RLK-VI_2	p-value	0.46025	0.15155	0.00568	5.46083e-16	1.34518e-15	9.58128e-20	1.43514e-05	3.69035e-19	--	2.53142e-13	0.01422	0.00442	5.96745e-15	0.000796022	0.09533	2.23868e-11	0.5275	0.03897	0.4821	1.10055e-22	0.01611	1.56556e-12	8.49187e-09	0.28476	2.11111e-19	2.42244e-17	0.62855
%LRR-RLK-VII	Pearson Corr.	-0.23131	-0.16672	-0.00122	0.50881	0.61625	0.45584	0.30025	0.47569	0.40709	1	0.1382	0.06816	0.36127	0.16396	0.20471	0.51733	-0.19074	0.10589	0.2495	0.38142	0.2498	0.2852	0.25164	-0.19593	0.64065	0.14307	-0.0344
%LRR-RLK-VII	p-value	5.55197e-05	0.0039	0.98324	4.9948e-21	1.485e-32	1.07215e-16	1.26599e-07	3.11913e-18	2.53142e-13	--	0.01698	0.24081	1.28771e-10	0.00454	0.000375538	8.48767e-22	0.00093514	0.06793	1.31213e-05	9.35777e-12	1.28067e-05	5.52987e-07	1.09927e-05	0.000671272	7.86738e-36	0.01343	0.55419
%LRR-RLK-VIII_1	Pearson Corr.	0.34316	0.3991	0.05896	0.25253	0.06827	0.14665	0.0934	0.10165	0.1419	0.1382	1	0.39872	0.14537	0.3238	0.15711	0.32982	0.3596	0.13469	0.08802	0.10566	0.12885	0.2048	0.52121	0.40985	0.42392	0.18641	0.01243
%LRR-RLK-VIII_1	p-value	1.16726e-09	8.04885e-13	0.31037	1.02097e-05	0.24004	0.01126	0.10759	0.07979	0.01422	0.01698	--	8.49845e-13	0.012	1.05916e-08	0.00658	5.41983e-09	1.58705e-10	0.02002	0.1295	0.06854	0.02614	0.00037325	3.71673e-22	1.68323e-13	1.99176e-14	0.00123	0.83075
%LRR-RLK-VIII_2	Pearson Corr.	0.4403	0.57698	0.28184	0.23785	0.08946	0.24565	-0.0146	0.29582	0.16444	0.06816	0.39872	1	0.14549	0.37758	-0.08984	0.20277	0.3944	-0.05018	0.02121	0.31846	0.0529	0.29699	0.59529	0.51599	0.50368	0.30223	0.09549
%LRR-RLK-VIII_2	p-value	1.46177e-15	7.62296e-28	7.59515e-07	3.34958e-05	0.12332	1.79812e-05	0.80178	1.97029e-07	0.00442	0.24081	8.49845e-13	--	0.01192	1.5633e-11	0.12176	0.000427745	1.56777e-12	0.38806	0.71532	1.89391e-08	0.36282	1.75473e-07	5.84064e-30	1.12336e-21	1.41724e-20	1.03637e-07	0.09992
%LRR-RLK_IX	Pearson Corr.	-0.08139	0.0534	-0.24049	0.35671	0.49142	0.44593	-0.00434	0.39912	0.43159	0.36127	0.14537	0.14549	1	0.15398	-0.09589	0.40289	-0.02028	-0.03936	-0.02327	0.43983	0.02147	0.44123	0.25919	0.01312	0.44905	0.3833	-0.0346
%LRR-RLK_IX	p-value	0.16107	0.35833	2.71882e-05	2.27278e-10	1.59829e-19	5.76061e-16	0.94049	8.02205e-13	5.96745e-15	1.28771e-10	0.012	0.01192	--	0.00775	0.0985	4.67034e-13	0.72737	0.49847	0.68916	1.57867e-15	0.71204	1.25417e-15	5.80982e-06	0.82153	3.41261e-16	7.25635e-12	0.55193
%LRR-RLK-Xa	Pearson Corr.	0.27919	0.36666	0.07921	0.15204	0.17097	0.20067	0.02645	0.16791	0.19328	0.16396	0.3238	0.37758	0.15398	1	-0.01803	0.21184	0.18415	0.01052	0.02994	0.19531	0.05619	0.25094	0.35458	0.28735	0.36077	0.15693	0.10355
%LRR-RLK-Xa	p-value	9.72748e-07	6.49964e-11	0.17264	0.00857	0.00307	0.000492114	0.64928	0.00365	0.000796022	0.00454	1.05916e-08	1.5633e-11	0.00775	--	0.75653	0.000230031	0.00141	0.85644	0.60676	0.000698783	0.33375	1.16539e-05	2.95424e-10	4.50064e-07	1.37098e-10	0.00664	0.0743
%LRR-RLK-Xb	Pearson Corr.	0.1821	-0.0948	-0.03075	0.19362	0.00617	-0.1271	0.33314	-0.05354	-0.0968	0.20471	0.15711	-0.08984	-0.09589	-0.01803	1	0.42077	0.18544	0.1963	0.34218	-0.09058	0.44721	-0.15896	0.30094	0.06785	0.27132	-0.1318	-0.135
%LRR-RLK-Xb	p-value	0.0016	0.10241	0.59705	0.000778684	0.9155	0.02825	3.72474e-09	0.35707	0.09533	0.000375538	0.00658	0.12176	0.0985	0.75653	--	3.2441e-14	0.0013	0.000655362	1.30919e-09	0.11868	4.64634e-16	0.00596	1.18014e-07	0.2429	2.00013e-06	0.02287	0.01973
%LRR-RLK-XI	Pearson Corr.	0.16535	0.1694	-0.07192	0.48292	0.46231	0.35473	0.22058	0.31292	0.37487	0.51733	0.32982	0.20277	0.40289	0.21184	0.42077	1	0.20901	0.13068	0.1367	0.38924	0.38392	0.26018	0.59397	0.20835	0.72336	0.38628	-0.00416
%LRR-RLK-XI	p-value	0.00421	0.00335	0.21573	8.12185e-19	3.46937e-17	2.89952e-10	0.000123465	3.42314e-08	2.23868e-11	8.48767e-22	5.41983e-09	0.000427745	4.67034e-13	0.000230031	3.2441e-14	--	0.000280026	0.02406	0.01822	3.21863e-12	6.67525e-12	5.33516e-06	8.36925e-30	0.000293014	1.55555e-49	4.83797e-12	0.94302
%LRR-RLK-XII	Pearson Corr.	0.81331	0.68703	-0.01434	-0.0902	-0.23903	-0.02959	-0.13201	-0.10888	0.03674	-0.19074	0.3596	0.3944	-0.02028	0.18415	0.18544	0.20901	1	0.12738	-0.04219	0.0978	0.17021	0.05189	0.79492	0.93791	0.1062	0.29677	-0.05092
%LRR-RLK-XII	p-value	1.36382e-71	5.96628e-43	0.80528	0.12025	3.05298e-05	0.61091	0.02265	0.06049	0.5275	0.00093514	1.58705e-10	1.56777e-12	0.72737	0.00141	0.0013	0.000280026	--	0.02791	0.46812	0.09193	0.0032	0.37208	3.37794e-66	3.84224e-138	0.06714	1.79358e-07	0.38112
%LRR-RLK-XIIIa	Pearson Corr.	0.10673	0.01326	0.21103	0.20551	0.09485	0.04439	0.31066	0.06424	0.11967	0.10589	0.13469	-0.05018	-0.03936	0.01052	0.1963	0.13068	0.12738	1	0.31237	-0.01429	0.15131	0.06551	0.25286	0.08402	0.26199	-0.09058	-0.16399
%LRR-RLK-XIIIa	p-value	0.06577	0.81973	0.000243466	0.000355668	0.10222	0.44515	4.34186e-08	0.26896	0.03897	0.06793	0.02002	0.38806	0.49847	0.85644	0.000655362	0.02406	0.02791	--	3.62687e-08	0.80599	0.00889	0.25958	9.93161e-06	0.14793	4.56283e-06	0.11868	0.00454
%LRR-RLK-XIIIb	Pearson Corr.	-0.03087	-0.17946	0.13607	0.28987	0.11573	-0.05793	0.32315	0.08891	-0.04087	0.2495	0.08802	0.02121	-0.02327	0.02994	0.34218	0.1367	-0.04219	0.31237	1	-0.05573	0.10066	-0.09833	0.136	-0.1114	0.27337	-0.15609	-0.1783
%LRR-RLK-XIIIb	p-value	0.59556	0.00187	0.01877	3.52915e-07	0.04592	0.31893	1.13776e-08	0.12568	0.4821	1.31213e-05	0.1295	0.71532	0.68916	0.60676	1.30919e-09	0.01822	0.46812	3.62687e-08	--	0.33768	0.0828	0.09018	0.01884	0.05473	1.66104e-06	0.00694	0.002
%LRR-RLK-XIV	Pearson Corr.	-0.01102	0.19347	-0.14304	0.39133	0.48445	0.57431	0.06571	0.53888	0.52686	0.38142	0.10566	0.31846	0.43983	0.19531	-0.09058	0.38924	0.0978	-0.01429	-0.05573	1	0.21155	0.4095	0.38703	0.15201	0.51728	0.48833	0.06965
%LRR-RLK-XIV	p-value	0.84971	0.000786257	0.01345	2.40859e-12	6.07822e-19	1.5112e-27	0.25816	7.61373e-24	1.10055e-22	9.35777e-12	0.06854	1.89391e-08	1.57867e-15	0.000698783	0.11868	3.21863e-12	0.09193	0.80599	0.33768	--	0.000234797	1.77295e-13	4.36307e-12	0.00858	8.57766e-22	2.90246e-19	0.23065
%LRR-RLK-XV	Pearson Corr.	0.11879	0.09882	0.01202	0.21691	0.16517	0.02996	0.05946	0.08039	0.13931	0.2498	0.12885	0.0529	0.02147	0.05619	0.44721	0.38392	0.17021	0.15131	0.10066	0.21155	1	0.05395	0.33004	0.15099	0.33722	0.19987	-0.01211
%LRR-RLK-XV	p-value	0.04043	0.08859	0.83634	0.000160787	0.00425	0.60646	0.30628	0.16629	0.01611	1.28067e-05	0.02614	0.36282	0.71204	0.33375	4.64634e-16	6.67525e-12	0.0032	0.00889	0.0828	0.000234797	--	0.3534	5.28963e-09	0.00904	2.33311e-09	0.000518747	0.83508
%LRR-RLK-XVI	Pearson Corr.	0.00665	0.18059	-0.01926	0.25994	0.39785	0.4222	-0.02821	0.3826	0.39441	0.2852	0.2048	0.29699	0.44123	0.25094	-0.15896	0.26018	0.05189	0.06551	-0.09833	0.4095	0.05395	1	0.30026	0.11786	0.43001	0.33466	0.12285
%LRR-RLK-XVI	p-value	0.90902	0.00175	0.74056	5.44751e-06	9.61499e-13	2.6024e-14	0.6277	7.98171e-12	1.56556e-12	5.52987e-07	0.00037325	1.75473e-07	1.25417e-15	1.16539e-05	0.00596	5.33516e-06	0.37208	0.25958	0.09018	1.77295e-13	0.3534	--	1.26384e-07	0.04204	7.6678e-15	3.13e-09	0.03401
%LRR-RLK (total)	Pearson Corr.	0.65695	0.62635	0.19043	0.38005	0.27341	0.31416	0.15866	0.29532	0.3258	0.25164	0.52121	0.59529	0.25919	0.35458	0.30094	0.59397	0.79492	0.25286	0.136	0.38703	0.33004	0.30026	1	0.78386	0.6877	0.41145	-0.02134
%LRR-RLK (total)	p-value	3.44183e-38	7.10481e-34	0.000953809	1.12515e-11	1.65543e-06	3.00004e-08	0.00605	2.07131e-07	8.49187e-09	1.09927e-05	3.71673e-22	5.84064e-30	5.80982e-06	2.95424e-10	1.18014e-07	8.36925e-30	3.37794e-66	9.93161e-06	0.01884	4.36307e-12	5.28963e-09	1.26384e-07	--	3.267e-63	4.59968e-43	1.32711e-13	0.71377
%LRR-RLP+LRR-RLK_XII	Pearson Corr.	0.85889	0.89642	0.05441	-0.08158	-0.19335	0.03524	-0.20941	-0.05119	0.06217	-0.19593	0.40985	0.51599	0.01312	0.28735	0.06785	0.20835	0.93791	0.08402	-0.1114	0.15201	0.15099	0.11786	0.78386	1	0.16236	0.36924	-0.00135
%LRR-RLP+LRR-RLK_XII	p-value	5.21899e-88	1.27735e-106	0.34931	0.16009	0.000792299	0.54459	0.000272396	0.37856	0.28476	0.000671272	1.68323e-13	1.12336e-21	0.82153	4.50064e-07	0.2429	0.000293014	3.84224e-138	0.14793	0.05473	0.00858	0.00904	0.04204	3.267e-63	--	0.00496	4.66545e-11	0.98151
%LRR-RLK (exclude XII)	Pearson Corr.	0.10348	0.20442	0.32926	0.73079	0.7341	0.55029	0.41799	0.61428	0.48998	0.64065	0.42392	0.50368	0.44905	0.36077	0.27132	0.72336	0.1062	0.26199	0.27337	0.51728	0.33722	0.43001	0.6877	0.16236	1	0.31922	0.02596
%LRR-RLK (exclude XII)	p-value	0.07449	0.000382814	5.77641e-09	5.1771e-51	1.09677e-51	5.46189e-25	4.95728e-14	2.66006e-32	2.11111e-19	7.86738e-36	1.99176e-14	1.41724e-20	3.41261e-16	1.37098e-10	2.00013e-06	1.55555e-49	0.06714	4.56283e-06	1.66104e-06	8.57766e-22	2.33311e-09	7.6678e-15	4.59968e-43	0.00496	--	1.74514e-08	0.65537
%LysM-RLK	Pearson Corr.	0.21771	0.39429	-0.20568	0.1332	0.25454	0.41242	-0.18499	0.37794	0.46434	0.14307	0.18641	0.30223	0.3833	0.15693	-0.1318	0.38628	0.29677	-0.09058	-0.15609	0.48833	0.19987	0.33466	0.41145	0.36924	0.31922	1	0.11173
%LysM-RLK	p-value	0.000151879	1.59159e-12	0.000351725	0.02145	8.62594e-06	1.14975e-13	0.00134	1.49034e-11	2.42244e-17	0.01343	0.00123	1.03637e-07	7.25635e-12	0.00664	0.02287	4.83797e-12	1.79358e-07	0.11868	0.00694	2.90246e-19	0.000518747	3.13e-09	1.32711e-13	4.66545e-11	1.74514e-08	--	0.05402
%LysM-RLP	Pearson Corr.	-0.04277	0.06223	0.09069	-0.07227	0.04904	0.04064	-0.15983	0.16905	0.02814	-0.0344	0.01243	0.09549	-0.0346	0.10355	-0.135	-0.00416	-0.05092	-0.16399	-0.1783	0.06965	-0.01211	0.12285	-0.02134	-0.00135	0.02596	0.11173	1
%LysM-RLP	p-value	0.46196	0.28426	0.11826	0.21349	0.39894	0.48465	0.00569	0.00342	0.62855	0.55419	0.83075	0.09992	0.55193	0.0743	0.01973	0.94302	0.38112	0.00454	0.002	0.23065	0.83508	0.03401	0.71377	0.98151	0.65537	0.05402	--
Stats for Extended data figure 7
Figure 7a. Mantel test for the correlation between distance matrices obtained for % receptor family proteins in 350 species																										Figure 7b. Partial Mantel test for the correlation between distance matrices obtained for % receptor in 238 species, taking phylogenetic distances into account
Coefficient	%LRR-RLK-I	%LRR-RLK-II	%LRR-RLK-III	%LRR-RLK-IV	%LRR-RLK-V	%LRR-RLK-VI_1	%LRR-RLK-VI_2	%LRR-RLK-VII	%LRR-RLK-VIII_1	%LRR-RLK-VIII_2	%LRR-RLK_IX	%LRR-RLK-Xa	%LRR-RLK-Xb	%LRR-RLK-XI	%LRR-RLK-XII	%LRR-RLK-XIIIa	%LRR-RLK-XIIIb	%LRR-RLK-XIV	%LRR-RLK-XV	%LRR-RLK-XVI	%LRR-RLP	%NB-ARC	%LysM-RLK	%LysM-RLP		Coefficient	%LRR-RLK-I	%LRR-RLK-II	%LRR-RLK-III	%LRR-RLK-IV	%LRR-RLK-V	%LRR-RLK-VI_1	%LRR-RLK-VI_2	%LRR-RLK-VII	%LRR-RLK-VIII_1	%LRR-RLK-VIII_2	%LRR-RLK_IX	%LRR-RLK-Xa	%LRR-RLK-Xb	%LRR-RLK-XI	%LRR-RLK-XII	%LRR-RLK-XIIIa	%LRR-RLK-XIIIb	%LRR-RLK-XIV	%LRR-RLK-XV	%LRR-RLK-XVI	%LRR-RLP	%NB-ARC	%LysM-RLK
%LRR-RLK-I	NA	0.0533272	0.0638212	-0.00666664	0.0275593	0.0252629	-0.016498	0.0588769	0.122639	0.113244	-0.00998976	0.0173893	0.0554566	0.0635134	0.00953063	0.0853142	0.00869127	-0.0347206	0.0217912	-0.0358803	0.0218369	0.0294737	0.0114834	0.00968666		%LRR-RLK-I	NA	0.0054564	0.0266917	-0.0435635	-0.0265063	-0.0416866	-0.00966321	0.0229436	0.0677995	0.045668	0.028507	-0.0264437	0.0382954	0.0922652	0.0055653	-0.0165661	-0.0379568	-0.0137533	-0.00091543	-0.060153	-0.00764383	-0.00428504	0.0661274
%LRR-RLK-II	NA	NA	0.680306	0.460172	0.549908	0.578566	0.415826	0.618156	0.26025	0.151776	0.356532	0.296475	0.423694	0.620738	0.0339635	0.226622	0.286286	0.310658	0.306403	0.102381	0.144084	0.0812106	0.238723	0.234508		%LRR-RLK-II	NA	NA	0.390368	0.212702	0.309796	0.302226	0.221215	0.345978	0.0808751	0.065848	0.10035	0.0530385	0.0265781	0.288588	0.0113261	0.09506	0.0961165	0.140374	0.0831267	-0.011152	0.0393966	0.0593226	-0.0342298
%LRR-RLK-III	NA	NA	NA	0.567066	0.524723	0.668118	0.466613	0.706786	0.276645	0.132991	0.421033	0.31847	0.412498	0.640992	0.0265837	0.26258	0.243872	0.365284	0.288633	0.149285	0.124646	0.0837739	0.287515	0.293814		%LRR-RLK-III	NA	NA	NA	0.307979	0.223507	0.342735	0.208381	0.43017	0.0686821	-0.0103235	0.137284	0.0510924	-0.020254	0.24986	0.0103021	0.0221362	0.0263847	0.177022	0.040713	-0.0100947	0.0149934	0.0841306	-0.0277496
%LRR-RLK-IV	NA	NA	NA	NA	0.316054	0.58322	0.463419	0.465361	0.236213	0.15651	0.331887	0.214458	0.223789	0.390962	0.00337245	0.15922	0.157125	0.380701	0.18161	0.223921	0.092256	0.0238375	0.258409	0.18616		%LRR-RLK-IV	NA	NA	NA	NA	0.0495439	0.333052	0.297514	0.239007	0.074851	0.115112	0.156158	0.0180164	-0.0311906	0.0811151	-0.0595889	0.0440039	0.0201672	0.250032	0.0333433	0.123191	-0.00849443	-0.0113231	0.0815593
%LRR-RLK-V	NA	NA	NA	NA	NA	0.449901	0.295241	0.473103	0.207631	0.0589208	0.238191	0.210238	0.388792	0.474714	0.0147715	0.174109	0.257663	0.174706	0.235686	0.0305634	0.0875184	0.0687791	0.140787	0.193793		%LRR-RLK-V	NA	NA	NA	NA	NA	0.201064	0.119285	0.166307	0.0168233	-0.0496724	0.011906	0.0252257	0.0583151	0.179523	0.00112293	0.0748637	0.133443	-0.00838246	0.0726797	-0.0540825	0.0418504	0.0463717	-0.0384785
%LRR-RLK-VI_1	NA	NA	NA	NA	NA	NA	0.451301	0.547505	0.241165	0.163716	0.342667	0.226842	0.333012	0.521066	0.0271858	0.274359	0.242793	0.372451	0.24075	0.201703	0.114108	0.064639	0.304649	0.233717		%LRR-RLK-VI_1	NA	NA	NA	NA	NA	NA	0.235246	0.190825	-0.00889311	0.0317322	0.136442	-0.0339399	-0.0126433	0.166469	-0.0329311	0.0757561	0.083991	0.229134	0.0208325	0.0748451	-0.0176551	0.026484	0.0575688
%LRR-RLK-VI_2	NA	NA	NA	NA	NA	NA	NA	0.366587	0.166854	0.109613	0.27504	0.175795	0.159236	0.326832	0.00584691	0.195542	0.149416	0.317236	0.161417	0.165437	0.0792303	0.019703	0.272043	0.141187		%LRR-RLK-VI_2	NA	NA	NA	NA	NA	NA	NA	0.161136	0.0285394	-0.00678912	0.135454	0.0213352	-0.0569897	0.0802028	-0.0757373	0.0876554	0.0710588	0.21212	0.00829575	0.0214969	-0.0206839	-0.0387379	0.123245
%LRR-RLK-VII	NA	NA	NA	NA	NA	NA	NA	NA	0.196878	0.103626	0.361273	0.302004	0.427803	0.639786	0.0137363	0.20011	0.279988	0.321211	0.318519	0.0920175	0.113092	0.0513817	0.250888	0.270464		%LRR-RLK-VII	NA	NA	NA	NA	NA	NA	NA	NA	0.0859594	0.00584135	0.109577	0.0342241	0.0191105	0.286643	-0.00225937	0.00918324	0.0943846	0.111775	0.0741359	-0.0137589	0.023462	0.0293522	-0.0344067
%LRR-RLK-VIII_1	NA	NA	NA	NA	NA	NA	NA	NA	NA	0.239488	0.0819566	0.131438	0.174136	0.19828	0.0616962	0.325937	0.0831341	0.0620923	0.123786	0.0768982	0.0974735	0.053992	0.0545059	0.177797		%LRR-RLK-VIII_1	NA	NA	NA	NA	NA	NA	NA	NA	NA	0.161649	-0.0230423	0.10577	-0.0296883	-0.00274978	0.0885927	0.0615186	-0.0594802	-0.0293238	0.0675365	-0.0295275	0.121118	0.0436913	-0.00677142
%LRR-RLK-VIII_2	NA	NA	NA	NA	NA	NA	NA	NA	NA	NA	0.0453661	0.134121	0.0885842	0.105982	0.147201	0.26464	0.0306054	0.106375	0.0454542	0.151056	0.29184	0.166604	0.117679	0.0916875		%LRR-RLK-VIII_2	NA	NA	NA	NA	NA	NA	NA	NA	NA	NA	-0.0389669	0.130334	-0.0482925	-0.0185031	0.181391	0.0345222	-0.0388841	0.0493709	-0.0159519	0.0880045	0.344501	0.157214	0.0411916
%LRR-RLK_IX	NA	NA	NA	NA	NA	NA	NA	NA	NA	NA	NA	0.18705	0.276539	0.396219	-0.0287196	0.0953298	0.151692	0.272201	0.159243	0.178456	0.0589884	-0.00129755	0.242006	0.100378		%LRR-RLK_IX	NA	NA	NA	NA	NA	NA	NA	NA	NA	NA	NA	-0.0480551	0.109182	0.0883525	-0.0387671	0.0103146	0.0153412	0.159102	0.0364701	0.119613	-0.0232843	-0.0437688	0.125476
%LRR-RLK-Xa	NA	NA	NA	NA	NA	NA	NA	NA	NA	NA	NA	NA	0.22662	0.323976	0.130259	0.0962803	0.13858	0.145149	0.143493	0.0798043	0.317708	0.204911	0.151618	0.148083		%LRR-RLK-Xa	NA	NA	NA	NA	NA	NA	NA	NA	NA	NA	NA	NA	0.0107461	0.0398865	0.13501	-0.00229842	0.0224807	-0.0230383	-0.0221976	0.0221144	0.302384	0.196643	-0.0136175
%LRR-RLK-Xb	NA	NA	NA	NA	NA	NA	NA	NA	NA	NA	NA	NA	NA	0.526643	0.0481731	0.279409	0.330388	0.197455	0.372862	0.0630473	0.0846716	0.092591	0.204477	0.202841		%LRR-RLK-Xb	NA	NA	NA	NA	NA	NA	NA	NA	NA	NA	NA	NA	NA	0.169452	-0.0125838	0.0697606	0.114538	0.0464917	0.213614	0.0300726	-0.0260919	0.0159058	0.0178096
%LRR-RLK-XI	NA	NA	NA	NA	NA	NA	NA	NA	NA	NA	NA	NA	NA	NA	0.0937264	0.240778	0.268784	0.329819	0.3568	0.0939072	0.19775	0.15121	0.352062	0.314364		%LRR-RLK-XI	NA	NA	NA	NA	NA	NA	NA	NA	NA	NA	NA	NA	NA	NA	0.0423769	0.0345564	0.0640938	0.0857134	0.140843	-0.0141369	0.0401727	0.0663733	0.0771572
%LRR-RLK-XII	NA	NA	NA	NA	NA	NA	NA	NA	NA	NA	NA	NA	NA	NA	NA	0.0660593	-0.0179979	0.00760544	0.0672443	0.0396959	0.536901	0.67463	0.185182	0.00457831		%LRR-RLK-XII	NA	NA	NA	NA	NA	NA	NA	NA	NA	NA	NA	NA	NA	NA	NA	0.0509468	-0.0339071	-0.0592674	-0.0155683	0.0280897	0.517343	0.72322	0.153093
%LRR-RLK-XIIIa	NA	NA	NA	NA	NA	NA	NA	NA	NA	NA	NA	NA	NA	NA	NA	NA	0.277336	0.128074	0.108255	0.113255	0.0566678	0.0820835	0.0698809	0.15007		%LRR-RLK-XIIIa	NA	NA	NA	NA	NA	NA	NA	NA	NA	NA	NA	NA	NA	NA	NA	NA	0.106608	0.0293818	-0.0300037	-0.000997652	0.0266602	0.0623555	-0.00451434
%LRR-RLK-XIIIb	NA	NA	NA	NA	NA	NA	NA	NA	NA	NA	NA	NA	NA	NA	NA	NA	NA	0.075067	0.150894	0.0303014	0.0330202	0.0140439	0.0700455	0.110791		%LRR-RLK-XIIIb	NA	NA	NA	NA	NA	NA	NA	NA	NA	NA	NA	NA	NA	NA	NA	NA	NA	-0.0406248	0.0500199	-0.0433955	0.0167631	0.00097543	-0.0199408
%LRR-RLK-XIV	NA	NA	NA	NA	NA	NA	NA	NA	NA	NA	NA	NA	NA	NA	NA	NA	NA	NA	0.19775	0.167414	0.101201	0.00931452	0.295601	0.122666		%LRR-RLK-XIV	NA	NA	NA	NA	NA	NA	NA	NA	NA	NA	NA	NA	NA	NA	NA	NA	NA	NA	0.0829147	0.0955548	-0.0183776	-0.0343125	0.118673
%LRR-RLK-XV	NA	NA	NA	NA	NA	NA	NA	NA	NA	NA	NA	NA	NA	NA	NA	NA	NA	NA	NA	0.0116165	0.111984	0.0379504	0.201134	0.109524		%LRR-RLK-XV	NA	NA	NA	NA	NA	NA	NA	NA	NA	NA	NA	NA	NA	NA	NA	NA	NA	NA	NA	-0.0481775	-0.00338382	-0.0462736	0.0548056
%LRR-RLK-XVI	NA	NA	NA	NA	NA	NA	NA	NA	NA	NA	NA	NA	NA	NA	NA	NA	NA	NA	NA	NA	0.059192	0.00789033	0.142018	-0.00735468		%LRR-RLK-XVI	NA	NA	NA	NA	NA	NA	NA	NA	NA	NA	NA	NA	NA	NA	NA	NA	NA	NA	NA	NA	0.00503294	-0.0217024	0.072334
%LRR-RLP	NA	NA	NA	NA	NA	NA	NA	NA	NA	NA	NA	NA	NA	NA	NA	NA	NA	NA	NA	NA	NA	0.600494	0.272138	0.0493453		%LRR-RLP	NA	NA	NA	NA	NA	NA	NA	NA	NA	NA	NA	NA	NA	NA	NA	NA	NA	NA	NA	NA	NA	0.560339	0.178006
%NB-ARC	NA	NA	NA	NA	NA	NA	NA	NA	NA	NA	NA	NA	NA	NA	NA	NA	NA	NA	NA	NA	NA	NA	0.136763	0.0306469		%NB-ARC	NA	NA	NA	NA	NA	NA	NA	NA	NA	NA	NA	NA	NA	NA	NA	NA	NA	NA	NA	NA	NA	NA	0.0800957
%LysM-RLK	NA	NA	NA	NA	NA	NA	NA	NA	NA	NA	NA	NA	NA	NA	NA	NA	NA	NA	NA	NA	NA	NA	NA	0.140862		%LysM-RLK	NA	NA	NA	NA	NA	NA	NA	NA	NA	NA	NA	NA	NA	NA	NA	NA	NA	NA	NA	NA	NA	NA	NA
%LysM-RLP	NA	NA	NA	NA	NA	NA	NA	NA	NA	NA	NA	NA	NA	NA	NA	NA	NA	NA	NA	NA	NA	NA	NA	NA		%LysM-RLP	NA	NA	NA	NA	NA	NA	NA	NA	NA	NA	NA	NA	NA	NA	NA	NA	NA	NA	NA	NA	NA	NA	NA
Significance (P-values corrected for multiple testing to reflect FDR)	%LRR-RLK-I	%LRR-RLK-II	%LRR-RLK-III	%LRR-RLK-IV	%LRR-RLK-V	%LRR-RLK-VI_1	%LRR-RLK-VI_2	%LRR-RLK-VII	%LRR-RLK-VIII_1	%LRR-RLK-VIII_2	%LRR-RLK_IX	%LRR-RLK-Xa	%LRR-RLK-Xb	%LRR-RLK-XI	%LRR-RLK-XII	%LRR-RLK-XIIIa	%LRR-RLK-XIIIb	%LRR-RLK-XIV	%LRR-RLK-XV	%LRR-RLK-XVI	%LRR-RLP	%NB-ARC	%LysM-RLK	%LysM-RLP		Significance (P-values corrected for multiple testing to reflect FDR)	%LRR-RLK-I	%LRR-RLK-II	%LRR-RLK-III	%LRR-RLK-IV	%LRR-RLK-V	%LRR-RLK-VI_1	%LRR-RLK-VI_2	%LRR-RLK-VII	%LRR-RLK-VIII_1	%LRR-RLK-VIII_2	%LRR-RLK_IX	%LRR-RLK-Xa	%LRR-RLK-Xb	%LRR-RLK-XI	%LRR-RLK-XII	%LRR-RLK-XIIIa	%LRR-RLK-XIIIb	%LRR-RLK-XIV	%LRR-RLK-XV	%LRR-RLK-XVI	%LRR-RLP	%NB-ARC	%LysM-RLK
%LRR-RLK-I	NA	0.0540321	0.0232178	0.599773	0.182888	0.18596	0.752325	0.0457928	0.00808419	0.00939293	0.633537	0.279645	0.0476677	0.0466655	0.351859	0.0209103	0.376777	0.928867	0.207937	0.957504	0.239704	0.183659	0.32365	0.342046		%LRR-RLK-I	NA	0.589443	0.33934	0.983616	0.915146	0.974802	0.781808	0.414103	0.151754	0.233868	0.318716	0.895271	0.27346	0.0473553	0.565275	0.842321	0.939481	0.823906	0.692024	0.9998	0.735671	0.703033	0.0534195
%LRR-RLK-II	NA	NA	0.000199225	0.000199225	0.000199225	0.000199225	0.000199225	0.000199225	0.000199225	0.000199225	0.000199225	0.000199225	0.000199225	0.000199225	0.163349	0.000199225	0.000199225	0.000199225	0.000199225	0.00127436	0.000386775	0.00749452	0.000199225	0.000199225		%LRR-RLK-II	NA	NA	0.00046721	0.00046721	0.00046721	0.00046721	0.00046721	0.00046721	0.111118	0.109757	0.000894826	0.175513	0.380562	0.00046721	0.52365	0.0139529	0.0242856	0.00046721	0.0101679	0.787467	0.258461	0.111817	0.972946
%LRR-RLK-III	NA	NA	NA	0.000199225	0.000199225	0.000199225	0.000199225	0.000199225	0.000199225	0.000569727	0.000199225	0.000199225	0.000199225	0.000199225	0.208984	0.000199225	0.000199225	0.000199225	0.000199225	0.000199225	0.000386775	0.00718409	0.000199225	0.000199225		%LRR-RLK-III	NA	NA	NA	0.00046721	0.00046721	0.00046721	0.00046721	0.00046721	0.167386	0.773656	0.00046721	0.207584	0.881349	0.00046721	0.535729	0.414103	0.401846	0.00046721	0.19838	0.773656	0.476259	0.0392661	0.944023
%LRR-RLK-IV	NA	NA	NA	NA	0.000199225	0.000199225	0.000199225	0.000199225	0.000199225	0.000199225	0.000199225	0.000199225	0.000199225	0.000199225	0.441584	0.000199225	0.000199225	0.000199225	0.000199225	0.000199225	0.00213312	0.206073	0.000199225	0.000199225		%LRR-RLK-IV	NA	NA	NA	NA	0.126865	0.00046721	0.00046721	0.00046721	0.133798	0.0101679	0.00046721	0.461714	0.934691	0.0384265	0.994993	0.186171	0.443806	0.00046721	0.253714	0.00329967	0.766197	0.801722	0.00873296
%LRR-RLK-V	NA	NA	NA	NA	NA	0.000199225	0.000199225	0.000199225	0.000199225	0.0596986	0.000199225	0.000199225	0.000199225	0.000199225	0.315797	0.000199225	0.000199225	0.000199225	0.000199225	0.137784	0.0034848	0.0153028	0.000199225	0.000199225		%LRR-RLK-V	NA	NA	NA	NA	NA	0.00046721	0.00212882	0.00046721	0.461714	0.983616	0.506611	0.411519	0.131725	0.00046721	0.65195	0.0543384	0.00293304	0.781808	0.0371266	0.994993	0.257587	0.21452	0.978385
%LRR-RLK-VI_1	NA	NA	NA	NA	NA	NA	0.000199225	0.000199225	0.000199225	0.000199225	0.000199225	0.000199225	0.000199225	0.000199225	0.193737	0.000199225	0.000199225	0.000199225	0.000199225	0.000199225	0.000199225	0.0196307	0.000199225	0.000199225		%LRR-RLK-VI_1	NA	NA	NA	NA	NA	NA	0.00046721	0.00046721	0.728179	0.339038	0.00046721	0.932294	0.823906	0.00046721	0.917929	0.0509092	0.0509092	0.00046721	0.41159	0.0815385	0.842321	0.380416	0.0676622
%LRR-RLK-VI_2	NA	NA	NA	NA	NA	NA	NA	0.000199225	0.000386775	0.00196862	0.000199225	0.000199225	0.000199225	0.000199225	0.399969	0.000199225	0.000199225	0.000199225	0.000199225	0.000199225	0.00672544	0.245192	0.000199225	0.000199225		%LRR-RLK-VI_2	NA	NA	NA	NA	NA	NA	NA	0.00046721	0.374732	0.74612	0.00046721	0.422867	0.993837	0.0434591	0.9998	0.0228301	0.0891266	0.00046721	0.556513	0.411519	0.877006	0.972946	0.00046721
%LRR-RLK-VII	NA	NA	NA	NA	NA	NA	NA	NA	0.000199225	0.00777853	0.000199225	0.000199225	0.000199225	0.000199225	0.333013	0.000199225	0.000199225	0.000199225	0.000199225	0.00314671	0.00111147	0.0661944	0.000199225	0.000199225		%LRR-RLK-VII	NA	NA	NA	NA	NA	NA	NA	NA	0.113897	0.584005	0.00253415	0.340043	0.461714	0.00046721	0.685903	0.560459	0.0434018	0.0017169	0.0375655	0.802194	0.411519	0.354024	0.972946
%LRR-RLK-VIII_1	NA	NA	NA	NA	NA	NA	NA	NA	NA	0.00127436	0.0275706	0.0133558	0.000199225	0.000199225	0.0940729	0.000199225	0.0466655	0.0473763	0.000569727	0.039382	0.0339911	0.111134	0.0637038	0.0153028		%LRR-RLK-VIII_1	NA	NA	NA	NA	NA	NA	NA	NA	NA	0.0371266	0.881349	0.0839523	0.881349	0.65195	0.140032	0.201026	0.990004	0.896099	0.151754	0.906081	0.0820929	0.274369	0.719188
%LRR-RLK-VIII_2	NA	NA	NA	NA	NA	NA	NA	NA	NA	NA	0.0963182	0.00852586	0.0120855	0.0134728	0.00718409	0.000199225	0.203021	0.00196862	0.0811011	0.00896207	0.000199225	0.00127436	0.000569727	0.0424899		%LRR-RLK-VIII_2	NA	NA	NA	NA	NA	NA	NA	NA	NA	NA	0.972946	0.0392661	0.972946	0.842321	0.0116459	0.311252	0.939481	0.19534	0.832728	0.0716928	0.00046721	0.00725424	0.200303
%LRR-RLK_IX	NA	NA	NA	NA	NA	NA	NA	NA	NA	NA	NA	0.000199225	0.000199225	0.000199225	0.851942	0.0108789	0.000569727	0.000199225	0.000199225	0.000199225	0.0389164	0.50784	0.000199225	0.0129616		%LRR-RLK_IX	NA	NA	NA	NA	NA	NA	NA	NA	NA	NA	NA	0.990004	0.00129823	0.0171128	0.972946	0.524887	0.476259	0.00046721	0.186171	0.0053204	0.899375	0.987749	0.00046721
%LRR-RLK-Xa	NA	NA	NA	NA	NA	NA	NA	NA	NA	NA	NA	NA	0.000199225	0.000199225	0.00230313	0.018695	0.000386775	0.000199225	0.000199225	0.015062	0.000199225	0.000199225	0.000199225	0.00822348		%LRR-RLK-Xa	NA	NA	NA	NA	NA	NA	NA	NA	NA	NA	NA	NA	0.548554	0.285333	0.0336914	0.678748	0.441464	0.883686	0.881349	0.411519	0.00046721	0.00129823	0.832728
%LRR-RLK-Xb	NA	NA	NA	NA	NA	NA	NA	NA	NA	NA	NA	NA	NA	0.000199225	0.0899851	0.000199225	0.000199225	0.000199225	0.000199225	0.0235954	0.00896207	0.00213312	0.000199225	0.000199225		%LRR-RLK-Xb	NA	NA	NA	NA	NA	NA	NA	NA	NA	NA	NA	NA	NA	0.00046721	0.781808	0.0819631	0.0123316	0.170695	0.00046721	0.344763	0.885409	0.48256	0.437032
%LRR-RLK-XI	NA	NA	NA	NA	NA	NA	NA	NA	NA	NA	NA	NA	NA	NA	0.0132381	0.000199225	0.000199225	0.000199225	0.000199225	0.00640958	0.000199225	0.000199225	0.000199225	0.000199225		%LRR-RLK-XI	NA	NA	NA	NA	NA	NA	NA	NA	NA	NA	NA	NA	NA	NA	0.285333	0.330305	0.167743	0.0348514	0.000894826	0.802194	0.283873	0.136195	0.039678
%LRR-RLK-XII	NA	NA	NA	NA	NA	NA	NA	NA	NA	NA	NA	NA	NA	NA	NA	0.0669624	0.697645	0.385735	0.0152827	0.102155	0.000199225	0.000199225	0.000199225	0.372397		%LRR-RLK-XII	NA	NA	NA	NA	NA	NA	NA	NA	NA	NA	NA	NA	NA	NA	NA	0.216281	0.90015	0.994993	0.832728	0.338734	0.00046721	0.00046721	0.00046721
%LRR-RLK-XIIIa	NA	NA	NA	NA	NA	NA	NA	NA	NA	NA	NA	NA	NA	NA	NA	NA	0.000199225	0.000386775	0.00111147	0.00997949	0.0842357	0.0247062	0.0163376	0.0104306		%LRR-RLK-XIIIa	NA	NA	NA	NA	NA	NA	NA	NA	NA	NA	NA	NA	NA	NA	NA	NA	0.0311174	0.330305	0.935093	0.65195	0.393248	0.121055	0.738026
%LRR-RLK-XIIIb	NA	NA	NA	NA	NA	NA	NA	NA	NA	NA	NA	NA	NA	NA	NA	NA	NA	0.00478399	0.000199225	0.14736	0.173554	0.315797	0.00777853	0.0160812		%LRR-RLK-XIIIb	NA	NA	NA	NA	NA	NA	NA	NA	NA	NA	NA	NA	NA	NA	NA	NA	NA	0.96553	0.186171	0.972946	0.476259	0.64543	0.881349
%LRR-RLK-XIV	NA	NA	NA	NA	NA	NA	NA	NA	NA	NA	NA	NA	NA	NA	NA	NA	NA	NA	0.000199225	0.000199225	0.00075421	0.356259	0.000199225	0.00246375		%LRR-RLK-XIV	NA	NA	NA	NA	NA	NA	NA	NA	NA	NA	NA	NA	NA	NA	NA	NA	NA	NA	0.00873296	0.0171128	0.867271	0.956561	0.00046721
%LRR-RLK-XV	NA	NA	NA	NA	NA	NA	NA	NA	NA	NA	NA	NA	NA	NA	NA	NA	NA	NA	NA	0.306231	0.000199225	0.08455	0.000199225	0.00162724		%LRR-RLK-XV	NA	NA	NA	NA	NA	NA	NA	NA	NA	NA	NA	NA	NA	NA	NA	NA	NA	NA	NA	0.990004	0.713999	0.987749	0.0499324
%LRR-RLK-XVI	NA	NA	NA	NA	NA	NA	NA	NA	NA	NA	NA	NA	NA	NA	NA	NA	NA	NA	NA	NA	0.0423207	0.349274	0.000199225	0.556707		%LRR-RLK-XVI	NA	NA	NA	NA	NA	NA	NA	NA	NA	NA	NA	NA	NA	NA	NA	NA	NA	NA	NA	NA	0.556513	0.881349	0.0549433
%LRR-RLP	NA	NA	NA	NA	NA	NA	NA	NA	NA	NA	NA	NA	NA	NA	NA	NA	NA	NA	NA	NA	NA	0.000199225	0.000199225	0.107105		%LRR-RLP	NA	NA	NA	NA	NA	NA	NA	NA	NA	NA	NA	NA	NA	NA	NA	NA	NA	NA	NA	NA	NA	0.00046721	0.00046721
%NB-ARC	NA	NA	NA	NA	NA	NA	NA	NA	NA	NA	NA	NA	NA	NA	NA	NA	NA	NA	NA	NA	NA	NA	0.000199225	0.195294		%NB-ARC	NA	NA	NA	NA	NA	NA	NA	NA	NA	NA	NA	NA	NA	NA	NA	NA	NA	NA	NA	NA	NA	NA	0.0201123
%LysM-RLK	NA	NA	NA	NA	NA	NA	NA	NA	NA	NA	NA	NA	NA	NA	NA	NA	NA	NA	NA	NA	NA	NA	NA	0.000569727		%LysM-RLK	NA	NA	NA	NA	NA	NA	NA	NA	NA	NA	NA	NA	NA	NA	NA	NA	NA	NA	NA	NA	NA	NA	NA
%LysM-RLP	NA	NA	NA	NA	NA	NA	NA	NA	NA	NA	NA	NA	NA	NA	NA	NA	NA	NA	NA	NA	NA	NA	NA	NA		%LysM-RLP	NA	NA	NA	NA	NA	NA	NA	NA	NA	NA	NA	NA	NA	NA	NA	NA	NA	NA	NA	NA	NA	NA	NA
Stats for Extended data figure 9
X-Function	Two sample t Test
Descriptive Statistics
		N	Mean	SD	SEM	Median
Non-parasitic species (% NB-ARC)		295	0.00884	0.0064	0.000372784	0.00728
Parasitic species (% NB-ARC)		5	0.00179	0.00215	0.000960396	0.000564759
	Difference		0.00705		0.00287
	Overall	300	0.00872	0.00642	0.00037054	0.00724
t-Test Statistics
	t Statistic	DF	Prob>|t|
Equal Variance Assumed	2.4579	298	0.01454
Equal Variance NOT Assumed (Welch Correction)	6.8481	5.29449	0.000804589
X-Function	Two sample t Test
Descriptive Statistics
		N	Mean	SD	SEM	Median
Non-parasitic species (% LRR-RLP)		295	0.0023	0.0016	9.30327e-05	0.00192
Parasitic species (% LRR-RLP)		5	0.000956287	0.000715249	0.000319869	0.000948917
	Difference		0.00135		0.00071675
	Overall	300	0.00228	0.0016	9.21445e-05	0.0019
t-Test Statistics
	t Statistic	DF	Prob>|t|
Equal Variance Assumed	1.87785	298	0.06138
Equal Variance NOT Assumed (Welch Correction)	4.04039	4.7049	0.01124
X-Function	Two sample t Test
Descriptive Statistics
		N	Mean	SD	SEM	Median
Non-parasitic species (% LRR-RLK-XII)		295	0.00256	0.0021	0.000122114	0.00205
Parasitic species (% LRR-RLK-XII)		5	0.000601018	0.000592764	0.000265092	0.000490116
	Difference		0.00196		0.000940029
	Overall	300	0.00253	0.0021	0.000121013	0.00201
t-Test Statistics
	t Statistic	DF	Prob>|t|
Equal Variance Assumed	2.08496	298	0.03792
Equal Variance NOT Assumed (Welch Correction)	6.71514	5.87406	0.000579058
X-Function	Two sample t Test
Descriptive Statistics
		N	Mean	SD	SEM	Median
Non-parasitic species (% LRR-RLK-II)		295	0.000614715	0.000167086	9.72811e-06	0.000613525
Parasitic species (% LRR-RLK-II)		5	0.000496719	0.000198775	8.88947e-05	0.000506265
	Difference		0.000117997		7.55633e-05
	Overall	300	0.000612749	0.000167953	9.69679e-06	0.000612822
t-Test Statistics
	t Statistic	DF	Prob>|t|
Equal Variance Assumed	1.56156	298	0.11945
Equal Variance NOT Assumed (Welch Correction)	1.3195	4.09637	0.25592
X-Function	Two sample t Test
Descriptive Statistics
		N	Mean	SD	SEM	Median
Non-carnivorous species (% NB-ARC)		293	0.00889	0.0064	0.000374159	0.00732
Carnivorous species (% NB-ARC)		7	0.00191	0.000948282	0.000358417	0.00166
	Difference		0.00698		0.00243
	Overall	300	0.00872	0.00642	0.00037054	0.00724
t-Test Statistics
	t Statistic	DF	Prob>|t|
Equal Variance Assumed	2.87784	298	0.00429
Equal Variance NOT Assumed (Welch Correction)	13.4703	25.5786	4.03249e-13
X-Function	Two sample t Test
Descriptive Statistics
		N	Mean	SD	SEM	Median
Non-carnivorous species (% LRR-RLP)		293	0.00232	0.00159	9.29003e-05	0.00196
Carnivorous species (% LRR-RLP)		7	0.000514078	0.000381681	0.000144262	0.000341914
	Difference		0.00181		0.000602378
	Overall	300	0.00228	0.0016	9.21445e-05	0.0019
t-Test Statistics
	t Statistic	DF	Prob>|t|
Equal Variance Assumed	3.00129	298	0.00292
Equal Variance NOT Assumed (Welch Correction)	10.5364	11.9659	2.08299e-07
X-Function	Two sample t Test
Descriptive Statistics
		N	Mean	SD	SEM	Median
Non-carnivorous species (% LRR-RLK-XII)		293	0.00257	0.0021	0.000122668	0.00205
Carnivorous species (% LRR-RLK-XII)		7	0.000658562	0.000433492	0.000163844	0.000795756
	Difference		0.00191		0.000795275
	Overall	300	0.00253	0.0021	0.000121013	0.00201
t-Test Statistics
	t Statistic	DF	Prob>|t|
Equal Variance Assumed	2.40719	298	0.01668
Equal Variance NOT Assumed (Welch Correction)	9.35319	14.5178	1.57206e-07
X-Function	Two sample t Test
Descriptive Statistics
		N	Mean	SD	SEM	Median
Non-carnivorous species (% LRR-RLK-II)		293	0.000612262	0.000168325	9.83367e-06	0.000613429
Carnivorous species (% LRR-RLK-II)		7	0.000633111	0.000162255	6.13267e-05	0.000580518
	Difference		-2.08491e-05		6.43306e-05
	Overall	300	0.000612749	0.000167953	9.69679e-06	0.000612822
t-Test Statistics
	t Statistic	DF	Prob>|t|
Equal Variance Assumed	-0.32409	298	0.74609
Equal Variance NOT Assumed (Welch Correction)	-0.33568	6.31242	0.74799
X-Function	Two sample t Test
Descriptive Statistics
		N	Mean	SD	SEM	Median
Non-aquatic species (% NB-ARC)		287	0.009	0.00642	0.000378777	0.00753
Aquatic species (% NB-ARC)		13	0.00283	0.00228	0.000632745	0.00257
	Difference		0.00616		0.00179
	Overall	300	0.00873	0.00642	0.000370472	0.00726
t-Test Statistics
	t Statistic	DF	Prob>|t|
Equal Variance Assumed	3.44814	298	0.000645797
Equal Variance NOT Assumed (Welch Correction)	8.3569	22.0228	2.81621e-08
X-Function	Two sample t Test
Descriptive Statistics
		N	Mean	SD	SEM	Median
Non-aquatic species (% LRR-RLP)		287	0.0028	0.00163	9.63547e-05	0.00242
Aquatic species (% LRR-RLP)		13	0.00101	0.000471384	0.000130738	0.000849658
	Difference		0.00179		0.00045425
	Overall	300	0.00272	0.00164	9.46994e-05	0.00228
t-Test Statistics
	t Statistic	DF	Prob>|t|
Equal Variance Assumed	3.93281	298	0.000104488
Equal Variance NOT Assumed (Welch Correction)	10.9999	28.2273	1.01957e-11
X-Function	Two sample t Test
Descriptive Statistics
		N	Mean	SD	SEM	Median
Non-aquatic species (% LRR-RLK-XII)		287	0.0026	0.00209	0.00012359	0.00207
Aquatic species (% LRR-RLK-XII)		13	0.000906371	0.00142	0.000393022	0.000446196
	Difference		0.00169		0.000587191
	Overall	300	0.00253	0.0021	0.000121013	0.00201
t-Test Statistics
	t Statistic	DF	Prob>|t|
Equal Variance Assumed	2.88633	298	0.00418
Equal Variance NOT Assumed (Welch Correction)	4.1137	14.4846	0.000985311
X-Function	Two sample t Test
Descriptive Statistics
		N	Mean	SD	SEM	Median
Non-aquatic species (% LRR-RLK-II)		287	0.000611725	0.000158817	9.37468e-06	0.000618079
Aquatic species (% LRR-RLK-II)		13	0.000673166	0.000137778	3.82127e-05	0.000640079
	Difference		-6.14409e-05		4.48096e-05
	Overall	300	0.000614387	0.000158256	9.13694e-06	0.000618079
t-Test Statistics
	t Statistic	DF	Prob>|t|
Equal Variance Assumed	-1.37116	298	0.17136
Equal Variance NOT Assumed (Welch Correction)	-1.56156	13.4859	0.14155
X-Function	Two sample t Test
Descriptive Statistics
		N	Mean	SD	SEM	Median
Non-tree species (% NB-ARC)		225	0.00772	0.00564	0.00037568	0.0065
Tree species (% NB-ARC)		75	0.01177	0.0076	0.000877613	0.01002
	Difference		-0.00405		0.000824236
	Overall	300	0.00873	0.00642	0.000370472	0.00726
t-Test Statistics
	t Statistic	DF	Prob>|t|
Equal Variance Assumed	-4.91571	298	1.46323e-06
Equal Variance NOT Assumed (Welch Correction)	-4.24422	102.468	4.82804e-05
X-Function	Two sample t Test
Descriptive Statistics
		N	Mean	SD	SEM	Median
Non-tree species (% LRR-RLP)		225	0.0023	0.00129	8.59863e-05	0.00199
Tree species (% LRR-RLP)		75	0.00384	0.00192	0.00022205	0.00368
	Difference		-0.00154		0.000196356
	Overall	300	0.00269	0.00161	9.32265e-05	0.00225
t-Test Statistics
	t Statistic	DF	Prob>|t|
Equal Variance Assumed	-7.84022	298	8.05118e-14
Equal Variance NOT Assumed (Welch Correction)	-6.4652	97.1356	4.06762e-09
X-Function	Two sample t Test
Descriptive Statistics
		N	Mean	SD	SEM	Median
Non-tree species (% LRR-RLK-XII)		225	0.00207	0.00146	9.7102e-05	0.00166
Tree species (% LRR-RLK-XII)		75	0.00389	0.00297	0.000342624	0.00321
	Difference		-0.00182		0.000259263
	Overall	300	0.00253	0.0021	0.000121013	0.00201
t-Test Statistics
	t Statistic	DF	Prob>|t|
Equal Variance Assumed	-7.02964	298	1.4166e-11
Equal Variance NOT Assumed (Welch Correction)	-5.11777	86.181	1.85421e-06
X-Function	Two sample t Test
Descriptive Statistics
		N	Mean	SD	SEM	Median
Non-tree species (% LRR-RLK-II)		225	0.000615993	0.000158525	1.05683e-05	0.000613429
Tree species (% LRR-RLK-II)		75	0.000601534	0.000194331	2.24394e-05	0.000592101
	Difference		1.4459e-05		2.24173e-05
	Overall	300	0.000612378	0.000167965	9.69748e-06	0.000610244
t-Test Statistics
	t Statistic	DF	Prob>|t|
Equal Variance Assumed	0.64499	298	0.51943
Equal Variance NOT Assumed (Welch Correction)	0.58294	108.703	0.56114
[truncated: 4 more columns]
